# Supplementary material for: Multi-kinase control of environmental stress responsive transcription
Source: PLoS One. 2020 Mar 11;15(3):e0230246. doi: 10.1371/journal.pone.0230246 (PMC7065805; doi:10.1371/journal.pone.0230246)
Supplement: S2 Table — The set of differentially expressed genes, their relative expression levels and significance values in WT type cells in each condition compared to YPD. (ZIP) [file pone.0230246.s002.zip]

Archive with 2 entries (2 files):
- Mace Table S2.csv
- __MACOSX/._Mace Table S2.csv
