# Supplementary material for: Multi-kinase control of environmental stress responsive transcription
Source: PLoS One. 2020 Mar 11;15(3):e0230246. doi: 10.1371/journal.pone.0230246 (PMC7065805; doi:10.1371/journal.pone.0230246)
Supplement: S2 Table — The set of differentially expressed genes, their relative expression levels and significance values in WT type cells in each condition compared to YPD. (ZIP) [file pone.0230246.s002.zip › Mace Table S2.csv]

name	baseMean	log2FoldChange	lfcSE	stat	pvalue	padj	term	condition
CYS3	3638.0427155513225	0.17304380601891065	0.23053767292304514	0.6679543534593786	0.5041627303904561	0.5937775651057978	Condition_Azetidine_vs_YPD	Azetidine
YAL069W	0	NA	NA	NA	NA	NA	Condition_Azetidine_vs_YPD	Azetidine
YAL068W-A	0.035278556324628105	0.006905333263637805	0.2290239756413705	0.01628250499415628	0.9870090146847739	0.9891301567590869	Condition_Azetidine_vs_YPD	Azetidine
PAU8	3.388793466394784	0.8060020506683556	0.3937902313277897	2.1264718563080356	0.033463990213670566	0.05513943371138628	Condition_Azetidine_vs_YPD	Azetidine
YAL067W-A	0	NA	NA	NA	NA	NA	Condition_Azetidine_vs_YPD	Azetidine
SEO1	215.4577176139933	-0.5383463640705609	0.27248623560408997	-1.536923043174118	0.12431215588405677	0.17813635633243474	Condition_Azetidine_vs_YPD	Azetidine
YAL066W	0.3032777840566196	-0.15208031995825994	0.4404422648209401	0.03895759769949949	0.9689241950643045	0.9891301567590869	Condition_Azetidine_vs_YPD	Azetidine
YAL065C	2.3156688326878037	0.0328110340041138	0.47786755656071617	0.621884633175795	0.5340177302726342	0.623448812841007	Condition_Azetidine_vs_YPD	Azetidine
YAL064W-B	3.293593332299734	0.5324962995098355	0.4626521435014671	1.2208836296019063	0.22213008353826227	0.2970545819894175	Condition_Azetidine_vs_YPD	Azetidine
TDA8	2.591582527530966	-0.47888650613384043	0.4689863727480052	-1.2833166571503603	0.19938115924655264	0.27078647389485166	Condition_Azetidine_vs_YPD	Azetidine
YAL064W	2.6169198348112084	-1.0679972711194414	0.5148385334059755	-1.16860247269734	0.24256383154311745	0.3200807064240936	Condition_Azetidine_vs_YPD	Azetidine
YAL063C-A	45.038737143281175	0.12280150444603703	0.2858311991055439	1.0950170616050499	0.2735091618308143	0.3549119876192725	Condition_Azetidine_vs_YPD	Azetidine
FLO9	87.34183758638379	0.9257948461994511	0.1881268678603691	4.938326764466456	7.879573141342326e-7	2.860656110538297e-6	Condition_Azetidine_vs_YPD	Azetidine
GDH3	786.0117857097775	1.197364107420553	0.22466220597457887	5.719405750029849	1.0689724940591659e-8	5.192718127182887e-8	Condition_Azetidine_vs_YPD	Azetidine
BDH2	3096.642292048749	1.2106816881498905	0.2509552523843336	5.606478505993835	2.0648460437240742e-8	9.576034058403297e-8	Condition_Azetidine_vs_YPD	Azetidine
BDH1	3460.2957198984905	0.4558654343721624	0.12184706560185497	3.6531149395230056	2.590781888921884e-4	6.260100928504832e-4	Condition_Azetidine_vs_YPD	Azetidine
YAL059C-A	0.7031644369587859	0.226110285053604	0.5149916045155616	0.01670691164589312	0.9866704332353669	0.9891301567590869	Condition_Azetidine_vs_YPD	Azetidine
ECM1	80.65106734879754	-1.6116481721768245	0.291178118823901	-6.220094312701446	4.968561346318659e-10	3.10974044913335e-9	Condition_Azetidine_vs_YPD	Azetidine
CNE1	317.73696246061957	-0.18854778154471385	0.11033729839905365	-1.7564905343408712	0.07900468627277268	0.11873119960603468	Condition_Azetidine_vs_YPD	Azetidine
YAL056C-A	1.2055830037927284	-0.13183639400754016	0.5205909035149353	0.058271100320365074	0.9535326869908002	0.9795422006350075	Condition_Azetidine_vs_YPD	Azetidine
GPB2	953.7058651463215	0.004356253605095048	0.11542659935605162	0.09195376183014366	0.9267347765927807	0.959382778990915	Condition_Azetidine_vs_YPD	Azetidine
PEX22	144.52349691979734	-0.05973486776454057	0.1708748391206232	-0.22647327717602372	0.8208333410504998	0.8797711619077404	Condition_Azetidine_vs_YPD	Azetidine
ACS1	376.3670129065264	0.9713747334222871	0.12636742573524987	7.586302977798579	3.291622407746833e-14	5.286765107344362e-13	Condition_Azetidine_vs_YPD	Azetidine
FLC2	2087.3565115510996	0.9825958184366037	0.11384083852058294	8.536090050772888	1.388401692440896e-17	4.618373751555935e-16	Condition_Azetidine_vs_YPD	Azetidine
OAF1	370.2102054538061	-0.07175651866868665	0.12658122858166498	-0.5405700128763187	0.5888039915445302	0.6737266555947803	Condition_Azetidine_vs_YPD	Azetidine
AIM2	1313.2445674767594	0.8011672441885312	0.13034335792665144	6.145545654162024	7.968908753765664e-10	4.721542410798047e-9	Condition_Azetidine_vs_YPD	Azetidine
GEM1	247.7331890003575	0.5503194290592549	0.15322344771813973	3.552880477173433	3.8103754930467307e-4	8.96566987645789e-4	Condition_Azetidine_vs_YPD	Azetidine
YAL047W-A	6.486610628913549	0.5847895249528626	0.35488771692387994	1.9293680393255277	0.05368518851287698	0.08428343083969403	Condition_Azetidine_vs_YPD	Azetidine
SPC72	114.19855634341206	-0.4246956550441726	0.15448339978527262	-2.7107672715700764	0.0067127723800085954	0.012676886860575309	Condition_Azetidine_vs_YPD	Azetidine
AIM1	296.1346654491713	-0.009116670447104945	0.11087184676032406	-0.18462283308805452	0.8535248755942185	0.9071566649017502	Condition_Azetidine_vs_YPD	Azetidine
YAL045C	4.221908527097218	0.3677425368789135	0.44498666313183505	0.4035636690632365	0.6865336064022678	0.7638123468173278	Condition_Azetidine_vs_YPD	Azetidine
YAL044W-A	599.2372986804708	0.24020321321672583	0.13762438650093312	1.8014196624997967	0.07163675931399065	0.10872912844426433	Condition_Azetidine_vs_YPD	Azetidine
GCV3	1633.4830143488823	0.19540655582128574	0.12370726147459789	1.619065590286856	0.10543315143687942	0.153739083526006	Condition_Azetidine_vs_YPD	Azetidine
PTA1	371.72229684845564	0.22679912775581473	0.1398099868851407	1.5427200629176678	0.12289871184406244	0.17630369061167714	Condition_Azetidine_vs_YPD	Azetidine
YAL042C-A	10.598332066209698	1.2063380439614453	0.3308561573328146	3.8673621079683573	1.100190016904842e-4	2.811835093906954e-4	Condition_Azetidine_vs_YPD	Azetidine
ERV46	2263.5912747732286	0.0472369362136684	0.11137346357493229	0.36255535616618345	0.7169370647989366	0.7908630156639401	Condition_Azetidine_vs_YPD	Azetidine
CDC24	460.0312599852044	-0.29757274404283846	0.10791751473740094	-2.57657610044005	0.009978423778620786	0.018183707180562295	Condition_Azetidine_vs_YPD	Azetidine
CLN3	398.57952054273534	-0.3179657560901215	0.16108814552909415	-2.3358406514549057	0.019499548054636703	0.03377756764526416	Condition_Azetidine_vs_YPD	Azetidine
CYC3	655.3406156836095	0.6448666692503521	0.13759050385576282	4.619937536395925	3.838555892707846e-6	1.2464844779442276e-5	Condition_Azetidine_vs_YPD	Azetidine
CDC19	46346.53455082909	0.018855519840041173	0.15721564316333694	-0.2567901123809265	0.7973408033716036	0.8602196714675862	Condition_Azetidine_vs_YPD	Azetidine
YAL037C-B	165.68642898923187	0.14842501406759723	0.2498753984669601	-0.522265559055626	0.6014854454805993	0.6853650016056977	Condition_Azetidine_vs_YPD	Azetidine
YAL037C-A	4.86984275811872	0.23230893984526962	0.4199478693089863	1.3268616518628809	0.1845544517649168	0.2525339992515139	Condition_Azetidine_vs_YPD	Azetidine
YAL037W	140.777283731609	0.3930777820418927	0.1700231993251415	2.4422048615563257	0.014597860262990463	0.025826074055987178	Condition_Azetidine_vs_YPD	Azetidine
RBG1	138.47261811467962	-1.5341121297533227	0.3237429109906442	-5.241766007990293	1.5904698089790036e-7	6.390158588742741e-7	Condition_Azetidine_vs_YPD	Azetidine
FUN12	1153.418919045599	-0.8821604005397824	0.176822982357332	-5.363371040270978	8.168297488765289e-8	3.42462274113109e-7	Condition_Azetidine_vs_YPD	Azetidine
YAL034C-B	1.2889560745872848	-0.48737861950667644	0.5233104465069462	-0.9184561122487302	0.3583801255947299	0.4459675205131533	Condition_Azetidine_vs_YPD	Azetidine
MTW1	71.99853388413031	-0.5673443358835384	0.16880385863767075	-3.306616975451261	9.442991451356136e-4	0.002076507482575059	Condition_Azetidine_vs_YPD	Azetidine
FUN19	459.49553207907474	0.30963263544252817	0.1366071704466612	2.2812913180602794	0.022531214129734717	0.03851997030841419	Condition_Azetidine_vs_YPD	Azetidine
POP5	187.94155439779226	-0.8664396083203316	0.15469479959590224	-5.6611501654440195	1.5036177590001216e-8	7.11422900702368e-8	Condition_Azetidine_vs_YPD	Azetidine
PRP45	164.41724572530148	0.023289163347649897	0.1384160234108807	0.3675581906614037	0.7132026946466888	0.7877325565514499	Condition_Azetidine_vs_YPD	Azetidine
YAL031W-A	3.176821658904736	0.3838295054332997	0.437002982466191	1.5258779908621816	0.12704025285613058	0.18168807877918455	Condition_Azetidine_vs_YPD	Azetidine
GIP4	416.80186620779244	0.44728696657629385	0.15285787531646844	2.990353400981621	0.002786548500997684	0.005655079692486163	Condition_Azetidine_vs_YPD	Azetidine
SNC1	947.6949975931353	0.8318217083155646	0.14687699925499548	5.828398293264758	5.596188646341281e-9	2.853838459103067e-8	Condition_Azetidine_vs_YPD	Azetidine
MYO4	571.8957076247824	-0.9492438568748687	0.12309395394966212	-7.768032156259249	7.971482720492851e-15	1.4840092689599334e-13	Condition_Azetidine_vs_YPD	Azetidine
FRT2	245.51624898472372	0.4811720898240432	0.13870296597771667	3.2799713815607916	0.001038176171540002	0.0022730265459744853	Condition_Azetidine_vs_YPD	Azetidine
SAW1	188.92318974292513	-0.2610060315850998	0.1102218996972899	-2.2718621124675136	0.02309483989925292	0.039380818594796876	Condition_Azetidine_vs_YPD	Azetidine
YAL026C-A	21.763517459804486	-0.9355236096290778	0.304059731702799	-2.9382380905183894	0.003300834237364947	0.006608728004110143	Condition_Azetidine_vs_YPD	Azetidine
DRS2	571.7475205311824	-0.21999186326695627	0.14054060412446567	-1.5236650557214915	0.12759240291211243	0.18227883503010087	Condition_Azetidine_vs_YPD	Azetidine
MAK16	82.31312702431114	-1.9472432841223093	0.32960273480325164	-6.4699419188423395	9.804059451910007e-11	7.234910088779987e-10	Condition_Azetidine_vs_YPD	Azetidine
LTE1	92.57066637731303	-1.0083976713145388	0.17283293030896565	-6.043503197202838	1.5080338614663671e-9	8.497115988124767e-9	Condition_Azetidine_vs_YPD	Azetidine
PMT2	1859.628282687803	-0.3688921377674713	0.17524184083330233	-2.128222490519435	0.03331864095782857	0.054941382535644345	Condition_Azetidine_vs_YPD	Azetidine
FUN26	1121.8141240411258	0.28917970232113893	0.08879439839297987	3.2487920249252564	0.0011589617977304835	0.0025197998210112335	Condition_Azetidine_vs_YPD	Azetidine
CCR4	993.362937653649	0.307667869005338	0.12482803898777015	2.361965412628446	0.018178338107484402	0.03166471281721034	Condition_Azetidine_vs_YPD	Azetidine
ATS1	265.7259588346785	-0.21983754560055474	0.13326866657674621	-1.634978636165931	0.10205352623416665	0.14917616716763193	Condition_Azetidine_vs_YPD	Azetidine
YAL019W-A	2.3013504617247325	-0.08845432757116968	0.4982281366019429	-0.5664378879771853	0.5710961449484251	0.6569059220373933	Condition_Azetidine_vs_YPD	Azetidine
FUN30	128.27457161308394	-1.73717503792961	0.23521585669365352	-7.431202104740026	1.0761513419443219e-13	1.5636407414104525e-12	Condition_Azetidine_vs_YPD	Azetidine
LDS1	3.9130399943048846	-0.11193694825961675	0.4476362149612308	0.35392742440179814	0.7233932738847423	0.7959026399876958	Condition_Azetidine_vs_YPD	Azetidine
PSK1	1115.1695651215614	0.05668709206278317	0.10152154459949791	0.5525387875824455	0.5805792674121486	0.6659436267025748	Condition_Azetidine_vs_YPD	Azetidine
YAL016C-B	0.039807599710462535	0.010841576464530532	0.2290239756413705	0.016285645869548792	0.9870065089610356	0.9891301567590869	Condition_Azetidine_vs_YPD	Azetidine
YAL016C-A	10.80466479539721	0.9489035926872864	0.29919737482016273	3.19495501331544	0.001398526382721716	0.00299103896409119	Condition_Azetidine_vs_YPD	Azetidine
TPD3	1584.930981911369	-0.10356005210324591	0.07530756005871138	-1.39716461737156	0.1623640740741147	0.2248936329333489	Condition_Azetidine_vs_YPD	Azetidine
NTG1	439.67958073892237	0.46355500219322543	0.1522257405434825	3.2192393277772826	0.0012853116180417713	0.0027690499107647973	Condition_Azetidine_vs_YPD	Azetidine
SYN8	587.6957430588659	0.30960785940076996	0.11027626152297212	2.743351420989521	0.006081556285025447	0.01156483991171554	Condition_Azetidine_vs_YPD	Azetidine
DEP1	297.63628554080293	0.13311927363064013	0.16628729447809168	0.8323874371772654	0.40519029081493635	0.49541917458020734	Condition_Azetidine_vs_YPD	Azetidine
SWC3	132.44772332725097	-0.191038586555831	0.15070710066112836	-1.3140935935644749	0.18881470979689358	0.2578251288391422	Condition_Azetidine_vs_YPD	Azetidine
MDM10	215.26884159255292	-0.4999249756165592	0.15079870399065934	-3.0516321021260384	0.0022760087268695276	0.004688678147493246	Condition_Azetidine_vs_YPD	Azetidine
SPO7	336.58633047970005	-0.31510069581780176	0.10743874016283403	-2.8855947870907803	0.0039067479926664555	0.007727413098684963	Condition_Azetidine_vs_YPD	Azetidine
FUN14	705.8329615358531	0.05297170063260162	0.1125669369469676	0.6372436949847945	0.5239661200649826	0.6137915596685432	Condition_Azetidine_vs_YPD	Azetidine
ERP2	863.3783309329446	-0.5166067389976592	0.151085299059706	-3.245878210635834	0.0011708891896242937	0.00254235813770974	Condition_Azetidine_vs_YPD	Azetidine
SSA1	6053.751789392484	1.6146188281387999	0.15554303237714118	9.900533125839248	4.140618314711951e-23	4.049771912881704e-21	Condition_Azetidine_vs_YPD	Azetidine
YAL004W	4.466669593517068	0.5513930382390686	0.45050342770738877	1.1393712137434364	0.2545483571711707	0.3336110769085363	Condition_Azetidine_vs_YPD	Azetidine
EFB1	2647.216377178592	-0.8453079207010933	0.23220697009857877	-4.32086222576833	1.554206963186619e-5	4.5959919809394915e-5	Condition_Azetidine_vs_YPD	Azetidine
VPS8	491.0041084900706	-0.22456825526779303	0.11064608752862316	-1.9356166446449332	0.05291467026387703	0.08319333834913295	Condition_Azetidine_vs_YPD	Azetidine
TFC3	519.8915870141504	-0.3737919236814424	0.11275374257214706	-3.273036466308342	0.001063987494925631	0.0023256537872740693	Condition_Azetidine_vs_YPD	Azetidine
NUP60	355.16250295662184	-0.5140585279710025	0.11618472818487866	-4.389471906143701	1.1362625583435588e-5	3.4202703467273035e-5	Condition_Azetidine_vs_YPD	Azetidine
ERP1	1837.6452137656522	-0.21464584631431774	0.15252698208895335	-1.2739096557637561	0.20269543600224463	0.27449125689661275	Condition_Azetidine_vs_YPD	Azetidine
SWD1	560.2775939892035	0.298779870061503	0.10580120793152754	2.8599307786146246	0.004237334876433034	0.008318530690612844	Condition_Azetidine_vs_YPD	Azetidine
RFA1	868.5349715979341	0.36981190149417276	0.0840254227739527	4.397828819916191	1.0933915924182063e-5	3.2988006929634e-5	Condition_Azetidine_vs_YPD	Azetidine
SEN34	143.7053799790328	-0.5449091057129214	0.1456650314558639	-3.8158203571356926	1.3573122973852737e-4	3.4262201405106695e-4	Condition_Azetidine_vs_YPD	Azetidine
YAR009C	33.62013617839642	-0.3202426688876987	0.25375915731709575	-1.188902957453914	0.23447785622934939	0.3111532428584494	Condition_Azetidine_vs_YPD	Azetidine
YAR010C	0.39407252587742797	0.21418436628695095	0.5001851562359263	0.40057287901393684	0.688734616674141	0.7660010086669461	Condition_Azetidine_vs_YPD	Azetidine
BUD14	341.77280563457344	0.031863979038299226	0.11094428831519804	0.14570672754161076	0.8841529102442351	0.9313380518936621	Condition_Azetidine_vs_YPD	Azetidine
ADE1	891.8955546582363	0.4806469401925108	0.09448898340425049	5.030542746263548	4.89093324318642e-7	1.8314448881486062e-6	Condition_Azetidine_vs_YPD	Azetidine
KIN3	121.67907202373347	-0.569642802326678	0.15839640756656967	-3.7240771078768105	1.9603100925440073e-4	4.8383849478120076e-4	Condition_Azetidine_vs_YPD	Azetidine
CDC15	244.11481701045963	0.05221211523647845	0.14460778850441308	0.36122261728026833	0.7179330358382228	0.7914897684804633	Condition_Azetidine_vs_YPD	Azetidine
YAR019W-A	15.15040190258265	1.7705505406298745	0.30314553363079694	5.346632595878441	8.960564406834924e-8	3.732903913413176e-7	Condition_Azetidine_vs_YPD	Azetidine
PAU7	34.66683498451932	-0.1538000793853163	0.23187146067764053	-0.6139603814877694	0.539241507821377	0.6284278144679857	Condition_Azetidine_vs_YPD	Azetidine
YAR023C	193.94222554280717	7.524300687284487e-4	0.17981054548366335	0.21773170891433208	0.8276381561897301	0.8851824445097604	Condition_Azetidine_vs_YPD	Azetidine
UIP3	1814.0779369868994	1.3263753220141246	0.15994864958199362	8.31299184112918	9.331893723270972e-17	2.5586568857152584e-15	Condition_Azetidine_vs_YPD	Azetidine
YAR028W	324.1843566393027	0.17273508324368997	0.11489730099054522	1.407131490377001	0.15938840189008482	0.22138028774602073	Condition_Azetidine_vs_YPD	Azetidine
YAR029W	64.01746542513297	-0.7023427959164655	0.1734049036249198	-4.143663645114631	3.418009621479439e-5	9.514960513829552e-5	Condition_Azetidine_vs_YPD	Azetidine
YAR030C	14.541686625382871	-0.9799770278313658	0.34997079350647303	-2.2338857749275687	0.025490589774848086	0.04317893445357111	Condition_Azetidine_vs_YPD	Azetidine
PRM9	53.36200005005909	-0.0686542816714028	0.16851716417442067	-0.588829721426302	0.5559755059042749	0.6439709588327907	Condition_Azetidine_vs_YPD	Azetidine
MST28	77.00101717403267	0.48029398975818255	0.18309722702000444	2.535284076734891	0.011235617066220505	0.02030529471454577	Condition_Azetidine_vs_YPD	Azetidine
YAT1	261.6155542895556	2.013805908169825	0.16916979465823134	11.426822886807424	3.071420329989541e-30	1.006350871121073e-27	Condition_Azetidine_vs_YPD	Azetidine
YAR035C-A	0.0567417721171024	0.003115973281879836	0.22902438214900758	0.016280149320860582	0.9870108939910255	0.9891301567590869	Condition_Azetidine_vs_YPD	Azetidine
SWH1	313.17932891592864	-0.4044694579375616	0.14415663682909022	-3.047678365213485	0.0023061661770367036	0.004747818711316845	Condition_Azetidine_vs_YPD	Azetidine
YAR047C	0.1068303409349733	0.07453553382366371	0.22902590086874527	0.2769632009118628	0.781808362611099	0.8459693197144207	Condition_Azetidine_vs_YPD	Azetidine
FLO1	27.686570406218568	0.4757132660432924	0.26788840962755456	1.8239464588495518	0.06816016702383125	0.10394544438146756	Condition_Azetidine_vs_YPD	Azetidine
YAR053W	0.16674460102566416	-0.01945804096995858	0.2606259278161686	-0.2278817391515982	0.8197381792992131	0.8791725513826093	Condition_Azetidine_vs_YPD	Azetidine
YAR060C	0.029506946817568967	0.048607504665727046	0.2290239756413705	0.1267301275508024	0.8991539997463224	0.9406498908793928	Condition_Azetidine_vs_YPD	Azetidine
YAR064W	0.2215287436459288	-0.03841693851671034	0.3076485201680179	-0.13305967796963616	0.8941461838405489	0.9385455618624245	Condition_Azetidine_vs_YPD	Azetidine
YAR066W	0	NA	NA	NA	NA	NA	Condition_Azetidine_vs_YPD	Azetidine
YAR068W	0.8626764551557424	0.387332010682402	0.521309230032637	1.2548078830459435	0.20954851021684767	0.28225516699917835	Condition_Azetidine_vs_YPD	Azetidine
YAR069C	0.023286300682739885	0.010883160934105842	0.2290239756413705	0.01628564586954868	0.9870065089610356	0.9891301567590869	Condition_Azetidine_vs_YPD	Azetidine
YAR070C	0.03919167461642907	0.010676902234168973	0.2290239756413705	0.016285618510053387	0.9870065307878598	0.9891301567590869	Condition_Azetidine_vs_YPD	Azetidine
PHO11	35.65437100907081	-1.2436375259838979	0.30089701524416124	-4.835829377216597	1.3259161994905607e-6	4.663837281407216e-6	Condition_Azetidine_vs_YPD	Azetidine
IMD1	4.259191419478195	0.7613116331856254	0.37900720198537907	1.2003662038670868	0.22999714832312748	0.30621115663580956	Condition_Azetidine_vs_YPD	Azetidine
YAR075W	7.257023404589532	-0.9044648124042248	0.37407448786074216	-2.692258603806016	0.007096989148923098	0.013342212859618376	Condition_Azetidine_vs_YPD	Azetidine
Q0010	0	NA	NA	NA	NA	NA	Condition_Azetidine_vs_YPD	Azetidine
Q0017	0	NA	NA	NA	NA	NA	Condition_Azetidine_vs_YPD	Azetidine
Q0032	0	NA	NA	NA	NA	NA	Condition_Azetidine_vs_YPD	Azetidine
COX1	4.325341044110724	-0.01638878037577429	0.5220462713750814	-0.24128066214668936	0.8093375975820496	0.8706030475547669	Condition_Azetidine_vs_YPD	Azetidine
AI5_ALPHA	0.05597980446555201	0.006692191000962205	0.2290239756413705	-0.0941360642473398	0.9250010724425644	0.9581960760829832	Condition_Azetidine_vs_YPD	Azetidine
AI4	0.439233890373482	0.675477356345436	0.46290318190418045	1.2074482477460189	0.22725956418015683	0.3029973395875011	Condition_Azetidine_vs_YPD	Azetidine
AI3	0.5185120349736974	0.6985071759527218	0.48553647631961316	0.4983098173708602	0.6182656893014662	0.7011933302167719	Condition_Azetidine_vs_YPD	Azetidine
AI2	17.099435571014713	1.8123540448167197	0.5058988384517016	2.198591417804503	0.0279069877613033	0.0468668607892928	Condition_Azetidine_vs_YPD	Azetidine
AI1	15.449790916100143	1.3056181710386392	0.4925723563425763	1.9712317613506085	0.04869737255119894	0.07721119824050489	Condition_Azetidine_vs_YPD	Azetidine
AI5_BETA	2.250698769254327	2.588380967744601	0.511100881092626	2.999114908708829	0.0027076516678769683	0.005513748098072645	Condition_Azetidine_vs_YPD	Azetidine
ATP8	0.034621462347975696	0.010863302154826946	0.2290239756413705	0.016285645869548664	0.9870065089610357	0.9891301567590869	Condition_Azetidine_vs_YPD	Azetidine
ATP6	0.8569765297188937	1.3459419600011135	0.5063344042603516	2.14466293823678	0.031979806168656554	0.05308097006666829	Condition_Azetidine_vs_YPD	Azetidine
Q0092	0	NA	NA	NA	NA	NA	Condition_Azetidine_vs_YPD	Azetidine
COB	1.483661597939173	-0.022363830305770504	0.5151105337582906	-0.43206463710447207	0.6656944355474741	0.7441650692839642	Condition_Azetidine_vs_YPD	Azetidine
BI4	0.45544113527510593	0.3082819943991476	0.44356857562507346	0.5783649919470971	0.5630177241103866	0.649780758382417	Condition_Azetidine_vs_YPD	Azetidine
BI3	0.1623088223181522	-0.011144054468819439	0.26159837076871656	-0.10952485479203443	0.9127862090770089	0.9518599662765179	Condition_Azetidine_vs_YPD	Azetidine
BI2	0.29275874514487793	0.19624413499010931	0.32399077734629134	0.5271210527686091	0.5981095278056299	0.6824676537890114	Condition_Azetidine_vs_YPD	Azetidine
OLI1	6.343403730135008	-1.026844450484364	0.5183636050628985	-1.3967141699379841	0.16249954136374584	0.22503370552760493	Condition_Azetidine_vs_YPD	Azetidine
VAR1	0.7333510243753413	0.7563413167297633	0.5186322299595663	0.5117415214227	0.6088319224530203	0.6924115910854984	Condition_Azetidine_vs_YPD	Azetidine
Q0142	0.021906064302119433	0.0109903620703991	0.2290239756413705	0.01628564586954877	0.9870065089610356	0.9891301567590869	Condition_Azetidine_vs_YPD	Azetidine
Q0143	0	NA	NA	NA	NA	NA	Condition_Azetidine_vs_YPD	Azetidine
Q0144	0	NA	NA	NA	NA	NA	Condition_Azetidine_vs_YPD	Azetidine
SCEI	0.838591798797797	0.6439520125420778	0.5143561396517917	1.307232665138917	0.19113370480934957	0.2605573471220445	Condition_Azetidine_vs_YPD	Azetidine
Q0182	0.20661876802189455	0.021646137954430964	0.229027376570934	0.1267157145739779	0.8991654076710692	0.9406498908793928	Condition_Azetidine_vs_YPD	Azetidine
COX2	6.144546031757032	-0.39761246254609006	0.5204495811154443	-0.6327213505262631	0.5269156248346825	0.6170261060653456	Condition_Azetidine_vs_YPD	Azetidine
Q0255	0.4517619770851415	0.18653587928993753	0.5014001395696339	0.40436699687268624	0.6859428655143647	0.7633561438143321	Condition_Azetidine_vs_YPD	Azetidine
COX3	5.209192613296055	-0.14044470814909138	0.5030907490112712	-0.5474675382016108	0.5840575663864345	0.6691893642480847	Condition_Azetidine_vs_YPD	Azetidine
Q0297	0.3878861461030118	0.37516276376989366	0.4655900852146134	0.6398920476049084	0.5222427843100044	0.6119915889813051	Condition_Azetidine_vs_YPD	Azetidine
GIP2	194.42964975534684	0.21157989023450136	0.15704761588112	1.5640706332283214	0.11780098163750741	0.16973391219669876	Condition_Azetidine_vs_YPD	Azetidine
BOI2	254.22179634666966	-0.20456858679710327	0.14461681264773674	-1.5201428264917034	0.1284750830557999	0.1833207880722348	Condition_Azetidine_vs_YPD	Azetidine
RPH1	296.32907782275765	0.0077206806433415135	0.11318064703415588	0.0359535599813792	0.971319388757236	0.9891301567590869	Condition_Azetidine_vs_YPD	Azetidine
YEL077C	76.08122631113802	-0.10571707944445645	0.16422765998250932	-0.8139340904662982	0.4156827098407472	0.5061257520599064	Condition_Azetidine_vs_YPD	Azetidine
YEL077W-A	0.04358952355655387	0.007274221433472276	0.2290239756413705	0.016283290196252947	0.9870083882671912	0.9891301567590869	Condition_Azetidine_vs_YPD	Azetidine
YEL076C-A	0.019247459819501735	0.010836615788789352	0.2290239756413705	0.016285645869548688	0.9870065089610356	0.9891301567590869	Condition_Azetidine_vs_YPD	Azetidine
YEL076C	0	NA	NA	NA	NA	NA	Condition_Azetidine_vs_YPD	Azetidine
YEL075W-A	0	NA	NA	NA	NA	NA	Condition_Azetidine_vs_YPD	Azetidine
YEL075C	0	NA	NA	NA	NA	NA	Condition_Azetidine_vs_YPD	Azetidine
YEL074W	18.352773544754847	0.26577600445743665	0.2834827305978042	1.1076435064781578	0.2680158062896581	0.34882914132648957	Condition_Azetidine_vs_YPD	Azetidine
YEL073C	648.0765295421777	1.9933958324610004	0.2437324235456663	8.363260975303682	6.100805766257558e-17	1.7178015388996443e-15	Condition_Azetidine_vs_YPD	Azetidine
RMD6	273.17392852972927	0.2432279026657081	0.1908775870482488	1.591458859801898	0.11150634697337346	0.16165953356560092	Condition_Azetidine_vs_YPD	Azetidine
DLD3	19620.703272691895	1.3080418498246102	0.14194020136418728	9.17850432749188	4.371203863655322e-20	2.3673139602093654e-18	Condition_Azetidine_vs_YPD	Azetidine
DSF1	37.20229985785188	0.9594987128726722	0.2332223915013841	3.587614067081764	3.337177531320494e-4	7.926250222088871e-4	Condition_Azetidine_vs_YPD	Azetidine
HXT13	4.78753075573034	0.18587953876525468	0.4843398313538657	1.2959836175772224	0.19498112904418538	0.26525043359488204	Condition_Azetidine_vs_YPD	Azetidine
YEL068C	190.47095992512007	0.5070316842190205	0.13665053641329364	3.67173563219996	2.4090881836657613e-4	5.851280529118508e-4	Condition_Azetidine_vs_YPD	Azetidine
YEL067C	26.81452019756292	0.6437045979246951	0.25114705654286806	2.7941878272362644	0.005203024863769531	0.010040006130650356	Condition_Azetidine_vs_YPD	Azetidine
HPA3	852.5011183846459	0.9924001178895864	0.1950411576697167	5.406431259027187	6.429288605796142e-8	2.745676765326194e-7	Condition_Azetidine_vs_YPD	Azetidine
SIT1	188.2322436535859	-0.5932685647120766	0.2039863201053371	-2.572419353213957	0.010099048175185083	0.01837286582231756	Condition_Azetidine_vs_YPD	Azetidine
AVT2	372.4874168991225	0.17870178257978286	0.17335829505992342	1.0706906281869784	0.2843085580986181	0.3663141921392537	Condition_Azetidine_vs_YPD	Azetidine
CAN1	1486.1284642484025	0.4542348452576269	0.199119964962306	2.273991874654212	0.022966475064802237	0.039172126782834216	Condition_Azetidine_vs_YPD	Azetidine
NPR2	290.14118897636484	-0.03943471276942273	0.14524491715974328	-0.07019191679333538	0.9440409079226283	0.972994663355927	Condition_Azetidine_vs_YPD	Azetidine
CIN8	97.57684709400273	-1.2732281962945016	0.21483550900196835	-6.038563336746965	1.5549239438279903e-9	8.746280346699416e-9	Condition_Azetidine_vs_YPD	Azetidine
PRB1	11586.336218585378	2.1998371284102873	0.24492213740506713	9.251143655268912	2.2210332516942866e-20	1.2767044647677772e-18	Condition_Azetidine_vs_YPD	Azetidine
SOM1	195.97293885353272	0.488450797607476	0.18707597487885086	2.757028604638949	0.005832924867662528	0.011137283408447711	Condition_Azetidine_vs_YPD	Azetidine
HHY1	22.784195731997272	1.7376854169003881	0.27078611507023215	5.816604521882866	6.005499696325408e-9	3.043622545245197e-8	Condition_Azetidine_vs_YPD	Azetidine
PCM1	3799.121682423657	0.7748825738398364	0.13635652322673428	5.6535874573620255	1.5713309959209252e-8	7.413197995874603e-8	Condition_Azetidine_vs_YPD	Azetidine
YEL057C	93.15038639226995	-0.7463425748010739	0.218466222415643	-2.603261726771495	0.009234142993993166	0.016945208356101152	Condition_Azetidine_vs_YPD	Azetidine
HAT2	623.943584562751	0.07468766563954825	0.1203394773373055	0.7024929216403943	0.482371814477253	0.572123529460532	Condition_Azetidine_vs_YPD	Azetidine
POL5	276.6653563579962	-1.9690364890060525	0.21576859733749446	-9.260111910609666	2.0421805525379405e-20	1.2017681605982347e-18	Condition_Azetidine_vs_YPD	Azetidine
RPL12A	1516.4836462405763	-1.646261497749951	0.337057628500692	-5.736181048778859	9.683514727334149e-9	4.7284703433845515e-8	Condition_Azetidine_vs_YPD	Azetidine
YEL053W-A	6.274428630374053	-1.029970468180239	0.4270256124346568	-3.4754534419143113	5.099905097245793e-4	0.0011742683802618298	Condition_Azetidine_vs_YPD	Azetidine
MAK10	270.16017316723355	-1.1383657536627838	0.19142422372846218	-5.766785308174576	8.0797872645861e-9	3.9990064913015646e-8	Condition_Azetidine_vs_YPD	Azetidine
AFG1	1748.336617506778	0.03355965508702966	0.10734933222764378	0.4457810354586916	0.6557554220743749	0.7355640672463845	Condition_Azetidine_vs_YPD	Azetidine
VMA8	1850.7829046203246	0.577946373637461	0.11762625163765052	4.808812874355518	1.518292486130658e-6	5.269793782634641e-6	Condition_Azetidine_vs_YPD	Azetidine
YEL050W-A	1.2960535278650953	-0.1036617641128031	0.5213630445174473	0.1391019756692222	0.8893695670474513	0.9356299201897493	Condition_Azetidine_vs_YPD	Azetidine
RML2	720.4668154741878	-0.09200398890053757	0.1009896136127077	-0.9680181722373242	0.33303529416054845	0.41936592671677053	Condition_Azetidine_vs_YPD	Azetidine
PAU2	20.997731920169556	0.03939495305893781	0.28282408874162984	0.128577212728426	0.8976921982237125	0.9406498908793928	Condition_Azetidine_vs_YPD	Azetidine
TCA17	29.9788025825185	-1.5574925056165443	0.3193124726208201	-5.130675251495907	2.88704623029644e-7	1.1174727671076533e-6	Condition_Azetidine_vs_YPD	Azetidine
FRD1	2145.5811083298554	0.4477319128790355	0.1077263048063257	3.9748165977854413	7.04335112640782e-5	1.85809500528786e-4	Condition_Azetidine_vs_YPD	Azetidine
GLY1	1613.2662850046117	1.2324462314603852	0.13691437148237828	8.554539470738524	1.1834022591239612e-17	3.997337630948102e-16	Condition_Azetidine_vs_YPD	Azetidine
YEL045C	2.7612388150306404	0.3138029047135683	0.48236075047674404	0.776449726648883	0.4374834935030672	0.5277668138670102	Condition_Azetidine_vs_YPD	Azetidine
IES6	513.5316865146663	0.41015720711809667	0.13101405744132955	3.146281710164668	0.0016536064716218977	0.003502002301451543	Condition_Azetidine_vs_YPD	Azetidine
YEL043W	439.52734734052365	-0.07310926750172413	0.14107210460507358	-0.6011973916491333	0.5477085215643377	0.6359202590026763	Condition_Azetidine_vs_YPD	Azetidine
GDA1	759.0804088317557	-0.6838349782050613	0.1870750193220096	-4.1794027971615595	2.9227561075939863e-5	8.251969311961823e-5	Condition_Azetidine_vs_YPD	Azetidine
YEF1	273.0538985211385	0.4523100067514296	0.15897480855098048	3.264443975507126	0.001096791514705384	0.002391771978657032	Condition_Azetidine_vs_YPD	Azetidine
UTR2	3144.953779986318	0.32876884985044935	0.12077878419375608	2.41590769450071	0.015696039811133447	0.027649939618599705	Condition_Azetidine_vs_YPD	Azetidine
CYC7	1594.9901763386015	0.101350418439175	0.17396536979542507	0.815571771617068	0.41474509989326536	0.5050779854303229	Condition_Azetidine_vs_YPD	Azetidine
UTR4	783.5684969630586	0.48169510377839375	0.1196025220250741	3.9544561160459035	7.67089491635573e-5	2.0123048193306287e-4	Condition_Azetidine_vs_YPD	Azetidine
RAD23	691.0816396559402	0.1525203147514651	0.13243880517623718	1.0432746851198191	0.2968210920395592	0.38019324005770744	Condition_Azetidine_vs_YPD	Azetidine
ANP1	332.39582334314656	-0.4373544312976266	0.1508363441238476	-3.0657829869071125	0.002171008252183787	0.004480824276082002	Condition_Azetidine_vs_YPD	Azetidine
UTR5	6.776848379151087	0.6357748206697637	0.39394002725387117	2.553627332326458	0.01066072907740818	0.019308943516930847	Condition_Azetidine_vs_YPD	Azetidine
YEL034C-A	96.4637406560074	0.10094572796141216	0.2206904081614657	-0.33436112740891133	0.7381070688778706	0.8088320438723555	Condition_Azetidine_vs_YPD	Azetidine
HYP2	13783.012201523896	0.4195041995724972	0.15430100955794182	2.4004252028334885	0.016376037128286555	0.028758501342487728	Condition_Azetidine_vs_YPD	Azetidine
MTC7	8784.83148318058	-0.06350601390594515	0.1586684101391112	-0.6557186241039976	0.5120051834849917	0.6018242093950046	Condition_Azetidine_vs_YPD	Azetidine
MCM3	366.5391199613087	-0.23370543722037027	0.11882396137254317	-2.0910743260187843	0.03652140176842196	0.05966710191684595	Condition_Azetidine_vs_YPD	Azetidine
YEL032C-A	0.03992690546385684	0.007305249152174641	0.22902409531863935	0.016283290196253054	0.9870083882671912	0.9891301567590869	Condition_Azetidine_vs_YPD	Azetidine
SPF1	4496.330089429562	0.0503609180691163	0.11847690442286701	0.48138635378690764	0.6302419335369294	0.7127835241704464	Condition_Azetidine_vs_YPD	Azetidine
YEL030C-A	4.981009800882383	0.799573701217244	0.37074546010580717	2.596825905986454	0.009408959926589454	0.017232228730838652	Condition_Azetidine_vs_YPD	Azetidine
ECM10	211.83802453297113	0.10381126432795561	0.12478611989546964	0.9241641630232564	0.35540085098255714	0.4427645962906268	Condition_Azetidine_vs_YPD	Azetidine
BUD16	464.1177481295983	0.233260748120438	0.11377047874384885	2.0338552755087855	0.04196618944100865	0.0676351302033767	Condition_Azetidine_vs_YPD	Azetidine
YEL028W	106.8483574389754	0.5847981051425334	0.17221966542227207	3.416195790282134	6.350257155967701e-4	0.001441400593801744	Condition_Azetidine_vs_YPD	Azetidine
VMA3	4803.892087418964	0.07018327699052199	0.10137715512801732	0.504163738065847	0.6141463200159767	0.6970039548085721	Condition_Azetidine_vs_YPD	Azetidine
SNU13	695.8576785708585	-1.3834268368879237	0.3369438546886301	-5.132591021499993	2.8578044510914833e-7	1.1068080713949464e-6	Condition_Azetidine_vs_YPD	Azetidine
YEL025C	601.3097548502419	-0.34814274989195615	0.13428376053950336	-2.5245131980677553	0.011585865441106707	0.020897929049152837	Condition_Azetidine_vs_YPD	Azetidine
RIP1	2417.74406491591	0.6750488607373492	0.15322214567011477	4.2070902348054044	2.5867987117538854e-5	7.358305318392993e-5	Condition_Azetidine_vs_YPD	Azetidine
YEL023C	133.76413075760343	-0.5760032739890188	0.13935608778054356	-4.039870628048377	5.3480693374914345e-5	1.433370076424596e-4	Condition_Azetidine_vs_YPD	Azetidine
GEA2	329.47631400461296	-1.5625221125864226	0.1644311909362479	-9.458248283127865	3.1314499933908386e-21	2.1375408131968924e-19	Condition_Azetidine_vs_YPD	Azetidine
URA3	543.7706549058022	-0.5976483368323046	0.11342846621473235	-5.2724663759464265	1.3460250317793923e-7	5.45823145621928e-7	Condition_Azetidine_vs_YPD	Azetidine
YEL020C-B	5.615156911514523	0.3471986175167735	0.3860315366991533	0.15720241088979447	0.8750853283115221	0.9240145273002586	Condition_Azetidine_vs_YPD	Azetidine
TIM9	721.5464645805708	-0.1646704129169563	0.1519749042596507	-1.1659787307126783	0.24362304500348272	0.3213489963582573	Condition_Azetidine_vs_YPD	Azetidine
YEL020C	440.2876103612207	0.7938137451481792	0.14107672453296488	5.770396011003947	7.908545675446297e-9	3.923141545132444e-8	Condition_Azetidine_vs_YPD	Azetidine
MMS21	28.651424301746673	0.31368502394786	0.24848129436504754	2.0080826372869547	0.04463451098228433	0.07126948110792136	Condition_Azetidine_vs_YPD	Azetidine
YEL018C-A	2.6406007816936383	0.050429393952396234	0.4574686730184385	-0.2912440921557692	0.770864642765798	0.8368042407220861	Condition_Azetidine_vs_YPD	Azetidine
EAF5	185.4616441514623	-0.08251803135393153	0.13406066811626896	-0.49307376816806947	0.6219604650203372	0.7045301516470648	Condition_Azetidine_vs_YPD	Azetidine
PMP2	466.637081708619	-1.1381101006771464	0.3968695568964965	-3.4190821168498777	6.283276133804075e-4	0.0014281758066187339	Condition_Azetidine_vs_YPD	Azetidine
GTT3	711.0692317870175	0.4229205275454282	0.10398607957415355	3.9839469329073967	6.778001467366948e-5	1.7902556878539143e-4	Condition_Azetidine_vs_YPD	Azetidine
NPP2	288.2483875920997	-0.19069730631220522	0.09757909625270818	-2.0036513331596133	0.045107422897340994	0.07193695357660636	Condition_Azetidine_vs_YPD	Azetidine
EDC3	456.70849013412993	-0.5382674100302784	0.09187594082201098	-5.921051907872982	3.1988886385192955e-9	1.694609316751572e-8	Condition_Azetidine_vs_YPD	Azetidine
YEL014C	0.16001136539766803	-0.004802956347537317	0.22902609425297527	0.016276541767987672	0.9870137720204232	0.9891301567590869	Condition_Azetidine_vs_YPD	Azetidine
VAC8	1044.4122976441906	-0.1651804893514608	0.10975786258960069	-1.5650022016167389	0.11758239308570353	0.16949349359670376	Condition_Azetidine_vs_YPD	Azetidine
UBC8	726.9528269324303	1.0274439056203957	0.17713928303194823	6.208705801423462	5.342272765442819e-10	3.29952058736539e-9	Condition_Azetidine_vs_YPD	Azetidine
GLC3	1713.3215242837316	0.0033486781220469558	0.16884375911471883	-0.22750151223359957	0.8200337934710568	0.8792018076923814	Condition_Azetidine_vs_YPD	Azetidine
YEL010W	0.29792191130958245	0.039775595182566556	0.4412119554733479	0.03910695810368803	0.9688051134500109	0.9891301567590869	Condition_Azetidine_vs_YPD	Azetidine
YEL009C-A	9.764736498925176	-0.47965517381225803	0.3715680969442939	-0.436761806067905	0.6622841007859372	0.7413644879484536	Condition_Azetidine_vs_YPD	Azetidine
GCN4	15005.937299032155	0.21518163732269244	0.10000798612689277	1.8505882277733539	0.0642288145885626	0.09861560965296408	Condition_Azetidine_vs_YPD	Azetidine
YEL008W	3.8436832529281455	0.4050072038145541	0.41065935075209786	0.8979876697272987	0.3691921231170197	0.4572511779976999	Condition_Azetidine_vs_YPD	Azetidine
YEL008C-A	2.9750915535663354	0.13639265788164034	0.46519143038201316	0.3968979749826498	0.6914426975554051	0.7680156559471045	Condition_Azetidine_vs_YPD	Azetidine
MIT1	642.5494907911616	0.2817068461959422	0.1153720105586802	2.3788631646500527	0.0173661211257392	0.03036143040857532	Condition_Azetidine_vs_YPD	Azetidine
YEA6	1074.8028112646618	0.37206699214985534	0.11600641037594528	3.2212353444962054	0.0012763928771114443	0.002752287766933628	Condition_Azetidine_vs_YPD	Azetidine
VAB2	254.63010240830883	-0.13202245247005667	0.12341414990102954	-0.9011358193767887	0.3675161100982022	0.45577840073306564	Condition_Azetidine_vs_YPD	Azetidine
YEA4	164.929905078184	-0.6177956326320506	0.19549602819165507	-3.0219295443963063	0.0025116900138436407	0.005145078043362732	Condition_Azetidine_vs_YPD	Azetidine
GIM4	202.8204456610498	-1.0832531036078237	0.19817170900344735	-5.340036221065473	9.292801306688674e-8	3.861491880959473e-7	Condition_Azetidine_vs_YPD	Azetidine
WBP1	2340.692740150402	0.15229201488447808	0.08732537815051487	1.729530702557723	0.08371415641385406	0.12493255909359728	Condition_Azetidine_vs_YPD	Azetidine
IRC22	1526.7714953910072	-0.1783749057396369	0.10176557153620436	-1.77712464782069	0.07554773366294389	0.11391263200489445	Condition_Azetidine_vs_YPD	Azetidine
MNN1	1335.7577473333577	-0.3615567874591828	0.06707846875842026	-5.467662746674833	4.56008457814673e-8	2.0001495475632882e-7	Condition_Azetidine_vs_YPD	Azetidine
NOP16	191.80864609796208	-1.0903238799278865	0.2331224557346723	-5.015171713861576	5.298612266191281e-7	1.9750742992236328e-6	Condition_Azetidine_vs_YPD	Azetidine
PMI40	1976.278287283115	0.17805417975853177	0.1369354313967916	1.2735842323976123	0.20281080319371628	0.27459074242322784	Condition_Azetidine_vs_YPD	Azetidine
FMP52	2181.9264208173367	0.934786797910109	0.11372166105128392	8.168725844459587	3.1166350653576184e-16	7.564188734551285e-15	Condition_Azetidine_vs_YPD	Azetidine
YND1	724.3586821756181	0.08993052228393575	0.10749785921471654	0.918192022999952	0.35851834415603556	0.44605481474359243	Condition_Azetidine_vs_YPD	Azetidine
NUG1	216.73852757498565	-2.0657376567251577	0.2835947691733595	-7.7827909847533014	7.0941787736636356e-15	1.3469384432010937e-13	Condition_Azetidine_vs_YPD	Azetidine
YER006C-A	7.132611361044709	0.8991697361385675	0.3240470575983096	3.0135592263719087	0.0025820263743109467	0.005280904753701509	Condition_Azetidine_vs_YPD	Azetidine
PAC2	117.44404400782884	-1.2483800245377212	0.18582605539539693	-6.25940151180423	3.864577058459731e-10	2.475520377721077e-9	Condition_Azetidine_vs_YPD	Azetidine
TMA20	337.63530211422886	-1.0966927217990736	0.16765447287492716	-6.746856817741362	1.5108223223848705e-11	1.3415201461501433e-10	Condition_Azetidine_vs_YPD	Azetidine
SEC3	578.8917502503023	-0.05935537896814236	0.09127364063811404	-0.6618467619383617	0.5080694338501893	0.5979488146588166	Condition_Azetidine_vs_YPD	Azetidine
NTF2	2778.683481162052	-0.008873019274193795	0.11834181287441678	-0.23714307494323345	0.8125457963002886	0.8730304317356602	Condition_Azetidine_vs_YPD	Azetidine
YER010C	791.9180862500901	0.6463974475279487	0.09697946806867928	6.619662025060344	3.60021041442387e-11	2.894745870640444e-10	Condition_Azetidine_vs_YPD	Azetidine
TIR1	306.0618846407732	2.076462745914151	0.2649415748405584	6.071469508456971	1.26745029508415e-9	7.253800684442302e-9	Condition_Azetidine_vs_YPD	Azetidine
PRE1	1910.0597285599024	0.7781717376076839	0.09131707737046366	8.568631502889934	1.0472205741234666e-17	3.5556665400161023e-16	Condition_Azetidine_vs_YPD	Azetidine
PRP22	225.52690355516717	-0.13314697709587237	0.12339313188187226	-1.0112127441592882	0.31191461749290533	0.3964267820851452	Condition_Azetidine_vs_YPD	Azetidine
HEM14	369.9689473307061	0.3860490151728897	0.09949768982301115	3.8174410483962413	1.348429928340552e-4	3.406423022519521e-4	Condition_Azetidine_vs_YPD	Azetidine
BUD25	6.722055783237035	0.178698829058746	0.3727488592929149	0.4955079454855972	0.6202416148229604	0.7030692444101123	Condition_Azetidine_vs_YPD	Azetidine
FAA2	343.20110558436363	0.2716494041741338	0.1327860554072833	2.216706711883701	0.026643139838175824	0.04499806581432118	Condition_Azetidine_vs_YPD	Azetidine
BIM1	383.568842729772	-0.5739099012612616	0.10559346659519495	-5.463370354991412	4.671784951859936e-8	2.045037193689924e-7	Condition_Azetidine_vs_YPD	Azetidine
AFG3	727.6603619273644	0.24870581683104098	0.11947737028147096	2.0143733988766552	0.04397034504768428	0.07030928625525379	Condition_Azetidine_vs_YPD	Azetidine
SPC25	337.0852513707826	0.5465081874069185	0.15160291355132652	3.488496488921879	4.857452010463507e-4	0.001124876760691325	Condition_Azetidine_vs_YPD	Azetidine
ISC1	843.1998743489121	1.0198294613076904	0.14675713106270022	6.738054370075577	1.605215076602879e-11	1.4176515359809522e-10	Condition_Azetidine_vs_YPD	Azetidine
SBH2	1542.4761498567452	0.2860019670985873	0.13738508632189397	1.966280879044808	0.049266174294710655	0.07799981641779148	Condition_Azetidine_vs_YPD	Azetidine
GPA2	947.881925422809	1.247136569873121	0.18813057959167304	6.669682521044412	2.5635737797620324e-11	2.1372899464097455e-10	Condition_Azetidine_vs_YPD	Azetidine
RPN3	1831.5189029311957	-0.17052312487567653	0.12793348893834966	-1.221850344853427	0.2217642260087482	0.29681800919839196	Condition_Azetidine_vs_YPD	Azetidine
SRB4	234.22266559687307	-0.5419842611163006	0.13988062138865165	-3.7750259255875678	1.599910231116186e-4	4.0000807876781257e-4	Condition_Azetidine_vs_YPD	Azetidine
PRO3	3046.4585657694092	0.7744746027200267	0.11591778428074628	6.535895282406558	6.323014659827082e-11	4.868944191051336e-10	Condition_Azetidine_vs_YPD	Azetidine
YER023C-A	4.65979922731935	0.8553762418592719	0.40186228529371715	1.7131302471082612	0.08668858054386044	0.12898961587282412	Condition_Azetidine_vs_YPD	Azetidine
YAT2	1266.4965231030599	1.4411826348367396	0.20165091132088228	7.2958042033974415	2.968803795532722e-13	3.867708006386864e-12	Condition_Azetidine_vs_YPD	Azetidine
GCD11	926.1004980163098	-0.8532868085159241	0.17478053813085773	-5.2581749897095555	1.4549204282237445e-7	5.874364489310043e-7	Condition_Azetidine_vs_YPD	Azetidine
CHO1	2680.7161029023355	1.3965101013642405	0.13761996781612942	10.045884278222712	9.578469059047542e-24	1.0289788154744025e-21	Condition_Azetidine_vs_YPD	Azetidine
GAL83	513.1453216805915	0.06440952310442108	0.10753119580397125	0.7421889115764183	0.4579728858707298	0.5484459651152948	Condition_Azetidine_vs_YPD	Azetidine
MIG3	139.29687726045185	0.5514089605024788	0.17489240605015752	3.2428671171964507	0.0011833338770063802	0.002567677780140003	Condition_Azetidine_vs_YPD	Azetidine
SMB1	178.8582692466947	-0.004715734245648715	0.1491506258580162	-0.04325237204330306	0.9655003572665826	0.9878278940036475	Condition_Azetidine_vs_YPD	Azetidine
CHZ1	700.5936429860828	0.17440039454847478	0.16117057672869212	1.1635087635986363	0.24462314458457876	0.3226032333392523	Condition_Azetidine_vs_YPD	Azetidine
YPT31	835.6014556419492	-0.044822731907006766	0.12567173780730426	-0.5132462792229409	0.6077790569116069	0.6914541944343334	Condition_Azetidine_vs_YPD	Azetidine
FIR1	113.88602865660162	-0.35438354042150566	0.23062104292592042	-1.9140481620648926	0.05561400215758587	0.08695566818069626	Condition_Azetidine_vs_YPD	Azetidine
ZRG8	274.6170487965005	0.23110551529638432	0.13016235617506827	1.7137825432757146	0.08656867060207403	0.12884044934258257	Condition_Azetidine_vs_YPD	Azetidine
YER034W	140.1094108406046	0.6269401309863298	0.16902716015271127	3.5676037066223576	3.602608115889719e-4	8.507348102135253e-4	Condition_Azetidine_vs_YPD	Azetidine
EDC2	512.5012531707491	1.0973001373748479	0.138357603331983	7.779171797451662	7.300087157922225e-15	1.374639975455872e-13	Condition_Azetidine_vs_YPD	Azetidine
ARB1	1122.87038730755	-1.4266418251909903	0.2187601319122565	-6.911564228649131	4.7933841439154645e-12	4.8661835926539334e-11	Condition_Azetidine_vs_YPD	Azetidine
PHM8	1566.2625298343467	0.27858084018717105	0.11781593784470465	2.334990319905892	0.019543926432566763	0.033845494162951906	Condition_Azetidine_vs_YPD	Azetidine
KRE29	94.0793506169733	-1.2520024083308792	0.19008094435251688	-6.436465750394965	1.2228741288193227e-10	8.825434103692755e-10	Condition_Azetidine_vs_YPD	Azetidine
YER038W-A	3.3912199506370495	-0.35309990706954336	0.4688682354163336	-0.31573237148839467	0.7522056536980426	0.8213970419402221	Condition_Azetidine_vs_YPD	Azetidine
HVG1	335.8943439424912	1.2515291948126146	0.17558556775203965	7.279196190712294	3.3581501607482376e-13	4.30644970712e-12	Condition_Azetidine_vs_YPD	Azetidine
YER039C-A	73.93055116665961	1.5350468352349083	0.24831128853738435	6.250730108059201	4.0853832967103753e-10	2.6067689136653444e-9	Condition_Azetidine_vs_YPD	Azetidine
GLN3	424.76297986825915	0.8502466909492716	0.15812672508997652	5.478747142859475	4.283479768495854e-8	1.8864007340694443e-7	Condition_Azetidine_vs_YPD	Azetidine
YEN1	246.73786007816875	0.03656666592468534	0.12687183732566196	0.38260409144419777	0.7020133361590704	0.7773392010561656	Condition_Azetidine_vs_YPD	Azetidine
MXR1	596.3384301808159	-0.2966761895255674	0.2245722178521322	-1.0969588485990596	0.27265938153623454	0.35408975965258516	Condition_Azetidine_vs_YPD	Azetidine
SAH1	3837.1645116496575	0.6552046316138015	0.16120415303054716	3.5513535958426252	3.832551473389965e-4	9.01461227750339e-4	Condition_Azetidine_vs_YPD	Azetidine
ERG28	2476.7697678510435	0.8478501971337973	0.12487559276492048	6.533414137820904	6.428705608488054e-11	4.944519700988523e-10	Condition_Azetidine_vs_YPD	Azetidine
MEI4	25.721656758583396	-0.9567512275663657	0.2759089236314388	-3.2162107287333934	0.0012989541255891404	0.002793582666552556	Condition_Azetidine_vs_YPD	Azetidine
ACA1	374.83706798446696	0.5202415818528052	0.10948753510423248	4.579494737828801	4.661005143470054e-6	1.4928429474662395e-5	Condition_Azetidine_vs_YPD	Azetidine
SPO73	170.1046656154388	0.3242141220371576	0.18210638258689776	2.0014300855302376	0.04534606117720868	0.07226477113186976	Condition_Azetidine_vs_YPD	Azetidine
YER046W-A	0.9001468882362927	-0.18154536347350697	0.5229861257202562	0.5301351791109331	0.5960182096786808	0.6806739853650045	Condition_Azetidine_vs_YPD	Azetidine
SAP1	239.69926135800313	0.42593885899890815	0.15436490399854924	2.733284282819048	0.0062706183809848135	0.011886422403990014	Condition_Azetidine_vs_YPD	Azetidine
CAJ1	1122.13536208388	0.28821401962048215	0.106972747422438	2.77340735015266	0.005547263387685544	0.01064145696121293	Condition_Azetidine_vs_YPD	Azetidine
ISD11	709.857177857679	0.22334465228096262	0.11380085463121264	2.081269960380886	0.03740920311257972	0.06098072338227236	Condition_Azetidine_vs_YPD	Azetidine
TPA1	625.742199326729	-1.1399633277714702	0.14808174226250925	-7.779713116873386	7.268919606011605e-15	1.3727155670949294e-13	Condition_Azetidine_vs_YPD	Azetidine
RSM18	551.2110039534825	0.3245909453253256	0.11505305204447114	2.830894577368539	0.004641801778527928	0.009036757889094924	Condition_Azetidine_vs_YPD	Azetidine
JHD1	223.4653824729629	-0.17200362114803602	0.1350721204910636	-1.1810200805249909	0.23759474626953825	0.3147914218164748	Condition_Azetidine_vs_YPD	Azetidine
HOM3	2322.738840325738	0.5761425703561872	0.1310419702992244	4.308923480641105	1.640511104091986e-5	4.83158169218642e-5	Condition_Azetidine_vs_YPD	Azetidine
PIC2	2186.5203545409618	-0.1662058408590276	0.16480406203561032	-1.227540723123565	0.21961942565679007	0.29436819315380347	Condition_Azetidine_vs_YPD	Azetidine
YER053C-A	174.90766678083742	-1.9457093461428887	0.38858656592532403	-4.7184542329621735	2.376434152735549e-6	7.97377009875886e-6	Condition_Azetidine_vs_YPD	Azetidine
HIS1	3688.0471834719665	0.47238604370369613	0.08421777836229838	5.48882893521083	4.046072299986998e-8	1.7914805257982972e-7	Condition_Azetidine_vs_YPD	Azetidine
FCY2	3386.3304136778097	0.8849145297156215	0.13657015851503873	6.258346996542208	3.8907935608651987e-10	2.4898799027685202e-9	Condition_Azetidine_vs_YPD	Azetidine
RPL34A	829.2741940266133	-1.6883488808366305	0.2657931395578895	-6.826502175179233	8.700997654787974e-12	8.22765333792577e-11	Condition_Azetidine_vs_YPD	Azetidine
HMF1	2771.4796846860418	0.6798349994048246	0.11012712953484073	6.106757716320441	1.0167540256698739e-9	5.9277483364899314e-9	Condition_Azetidine_vs_YPD	Azetidine
PET117	252.9221158062653	0.14024139287775933	0.16001222609681542	0.8994169853261977	0.36843059530012295	0.4565668855903377	Condition_Azetidine_vs_YPD	Azetidine
PCL6	442.4413242693766	-0.17728236957445812	0.10730438111065806	-1.5860746563330286	0.11272237516315793	0.16335022654669926	Condition_Azetidine_vs_YPD	Azetidine
FCY21	855.983742340113	0.4793886607362542	0.13218761442826396	3.7681488672729424	1.6446261839812287e-4	4.0978081306574114e-4	Condition_Azetidine_vs_YPD	Azetidine
FCY22	37.20664301854373	-0.2323778933589403	0.25339002948296674	-0.8320976791449094	0.40535381174781576	0.4954828443169999	Condition_Azetidine_vs_YPD	Azetidine
CEM1	545.585699831213	0.6809723233846794	0.1783918133234542	3.9509373140075548	7.784571405328953e-5	2.0404918567648253e-4	Condition_Azetidine_vs_YPD	Azetidine
GPP2	1334.3825068961753	0.29912281256798107	0.1317242819647984	2.2765680695496004	0.022812031451204834	0.038959406333006326	Condition_Azetidine_vs_YPD	Azetidine
THO1	991.4763577876167	0.6130652801211236	0.10693103961841087	5.733250408205725	9.852400853277967e-9	4.807355382839205e-8	Condition_Azetidine_vs_YPD	Azetidine
VHR2	104.57811266244718	-0.7291102964907841	0.23203150270767217	-3.4494791290570705	5.616691471199118e-4	0.0012869293430338399	Condition_Azetidine_vs_YPD	Azetidine
ICL1	235.42101835507142	-0.14895581622206025	0.13827221858108724	-0.9348592190496448	0.349860856037453	0.43709143400246614	Condition_Azetidine_vs_YPD	Azetidine
RRT13	189.68363297624455	0.24117458670445951	0.16321010713928022	1.5071263167049769	0.13177828237306521	0.18752292820644872	Condition_Azetidine_vs_YPD	Azetidine
YER066C-A	11.137637721272784	-0.18736576676306982	0.40740572639650396	0.2642454573558708	0.7915907855630235	0.8549971418244021	Condition_Azetidine_vs_YPD	Azetidine
RGI1	5007.06141512617	-0.7338762424924885	0.23849336209197544	-3.201426849631977	0.0013674879158217853	0.0029303951315827856	Condition_Azetidine_vs_YPD	Azetidine
YER067C-A	12.268639317117273	-0.8990668554714615	0.4869518434077807	-2.016904836672236	0.043705445243374934	0.07005708957715198	Condition_Azetidine_vs_YPD	Azetidine
MOT2	466.8894352244963	0.8533576219333269	0.1280576235314578	6.68810743090199	2.2607515586256068e-11	1.906654435479228e-10	Condition_Azetidine_vs_YPD	Azetidine
YER068C-A	21.79127332911528	1.1265327126822149	0.28163069108686234	3.8066101443191003	1.4088456353573658e-4	3.546740471954213e-4	Condition_Azetidine_vs_YPD	Azetidine
ARG5,6	842.94072331453	0.6666758756577831	0.12815961429372952	5.263280295934734	1.4150758621359072e-7	5.71701117421492e-7	Condition_Azetidine_vs_YPD	Azetidine
RNR1	1082.2416691037015	-0.4936853697537879	0.20387605395369374	-3.008820089373247	0.0026226437094453445	0.005355619890307055	Condition_Azetidine_vs_YPD	Azetidine
TDA2	256.98636463035547	-0.41865167865130704	0.23652561687006776	-1.3213478679637813	0.18638540003760168	0.25482652335622863	Condition_Azetidine_vs_YPD	Azetidine
VTC1	2260.869269124291	-0.46426970919122795	0.181766398957096	-2.866372873306487	0.0041520488236712096	0.008163329115366767	Condition_Azetidine_vs_YPD	Azetidine
ALD5	723.9461678985954	0.19417959517071054	0.11228560205240935	1.3847686260562897	0.16612322720256703	0.22976055463453393	Condition_Azetidine_vs_YPD	Azetidine
RPS24A	1217.2233398773672	-1.594315476230093	0.27642401705905156	-6.6140058679525895	3.7405690270658346e-11	2.9856210516884795e-10	Condition_Azetidine_vs_YPD	Azetidine
YOS1	667.6733797882112	-0.23686912057860196	0.10528907015024083	-2.200576130822261	0.02776604491054727	0.04668999032558796	Condition_Azetidine_vs_YPD	Azetidine
PTP3	114.59683636573759	-1.1653242121331793	0.21500888217599656	-5.189883423455279	2.104257797140499e-7	8.316768000399089e-7	Condition_Azetidine_vs_YPD	Azetidine
YER076C	356.04681649172034	0.287911469539737	0.11807089147716289	2.419765466483627	0.01553052016812528	0.02739475064918572	Condition_Azetidine_vs_YPD	Azetidine
YER076W-A	26.338904829749563	-0.6206325139283537	0.30247413691404806	-1.1104211202277956	0.2668176013168344	0.3475364224665506	Condition_Azetidine_vs_YPD	Azetidine
YER077C	270.4761634173647	-1.0738096550577412	0.114875400730489	-9.322547454283194	1.1357991362393631e-20	7.088468323596711e-19	Condition_Azetidine_vs_YPD	Azetidine
ICP55	562.7103965987081	0.12770302710955597	0.09105873276561836	1.4647156906949903	0.14299850221410704	0.20143361672593368	Condition_Azetidine_vs_YPD	Azetidine
YER078W-A	26.30534821683066	2.2161034046934787	0.28245567727044724	7.492346618116818	6.765296965629589e-14	1.033403053980669e-12	Condition_Azetidine_vs_YPD	Azetidine
YER079W	645.2736580217955	1.4732416577334095	0.16225598666509675	9.187380174313446	4.0252506421035576e-20	2.216593904008791e-18	Condition_Azetidine_vs_YPD	Azetidine
YER079C-A	0.5108984880279007	0.653404687411105	0.5020370113633834	0.6795835367137862	0.49676819688758966	0.5864388388046073	Condition_Azetidine_vs_YPD	Azetidine
AIM9	1070.8047596026183	0.19161121682070834	0.07422926896706372	2.6341051557539563	0.008435935700126431	0.015616013175968503	Condition_Azetidine_vs_YPD	Azetidine
SER3	611.523626864479	0.44448151887249976	0.14102060444546305	3.066451738278462	0.002166157744812408	0.004473631169793794	Condition_Azetidine_vs_YPD	Azetidine
UTP7	106.67036021815271	-1.5384392292838645	0.24431287910940888	-6.6028026497743255	4.034564822008453e-11	3.1869754672035594e-10	Condition_Azetidine_vs_YPD	Azetidine
GET2	1321.9626412818034	0.6922297325455048	0.10970200665658603	6.136705649190407	8.425028063601162e-10	4.955943348364311e-9	Condition_Azetidine_vs_YPD	Azetidine
YER084W	12.800003306882152	0.4160959750763032	0.3046535018921659	0.9165124752264835	0.3593981672942358	0.44697972865422797	Condition_Azetidine_vs_YPD	Azetidine
YER084W-A	1.5761597183444638	0.46398092744802677	0.49594295455639825	0.3115913189366864	0.7553511325024975	0.8238708341026741	Condition_Azetidine_vs_YPD	Azetidine
YER085C	5.270031829057934	-0.39641128771565626	0.44036707942483033	0.31253577410891314	0.7546333798538668	0.8234991737189657	Condition_Azetidine_vs_YPD	Azetidine
ILV1	2134.1127705990534	0.6141727756160142	0.11763596792472204	4.879847062031212	1.0616813801075875e-6	3.7831419705519417e-6	Condition_Azetidine_vs_YPD	Azetidine
AIM10	404.4880133135606	0.17586404034892547	0.10836297466529513	1.653466400563355	0.09823597877078287	0.14420707188282708	Condition_Azetidine_vs_YPD	Azetidine
YER087C-A	22.229889154094987	-0.4177692382924189	0.2598130423960009	-1.8693971166803562	0.06156758543514061	0.09503563220126343	Condition_Azetidine_vs_YPD	Azetidine
SBH1	886.0614952766258	0.15069531022485436	0.15533220942686668	0.9740268840294988	0.330043190911559	0.4159978899871987	Condition_Azetidine_vs_YPD	Azetidine
DOT6	1039.0826161251523	0.6217870220015614	0.1480519113131278	3.9220097787123462	8.781342740854797e-5	2.2780735938567493e-4	Condition_Azetidine_vs_YPD	Azetidine
YER088C-A	203.17124114947438	0.34503880414595284	0.18820600215751546	1.5601492785583733	0.11872460859558567	0.17087686363427912	Condition_Azetidine_vs_YPD	Azetidine
YER088W-B	6.0728022270364335	1.0098808432118256	0.3758194089590616	1.8554187160807611	0.06353645675652227	0.09778168180495313	Condition_Azetidine_vs_YPD	Azetidine
PTC2	1202.277379809122	0.29304580364116917	0.1341606471812337	2.054172342748015	0.03995901423741781	0.0647505984910482	Condition_Azetidine_vs_YPD	Azetidine
TRP2	2069.031741246945	0.4819335793060844	0.07499393881455621	6.363186763263918	1.9761016265054744e-10	1.3432981284741051e-9	Condition_Azetidine_vs_YPD	Azetidine
YER090C-A	0.15792309537719412	0.03247454029378813	0.2599400546845407	0.14633463143925315	0.883657228172211	0.931265007432052	Condition_Azetidine_vs_YPD	Azetidine
MET6	9062.655756619264	1.2617793868034137	0.1941129918616722	6.435148686432095	1.233525197269755e-10	8.892508930372613e-10	Condition_Azetidine_vs_YPD	Azetidine
YER091C-A	0.8046218068389067	-0.4059261580992329	0.5200130582930295	-0.36094605735598534	0.7181397723757592	0.7915845127633894	Condition_Azetidine_vs_YPD	Azetidine
IES5	294.6855900194093	0.48683013886271354	0.11213663279967902	4.431723824887459	9.348270537858996e-6	2.8532471744103396e-5	Condition_Azetidine_vs_YPD	Azetidine
TSC11	249.03464127038214	-0.6415575430301723	0.14185040397085624	-4.433921306161677	9.253441389115041e-6	2.8256198239921188e-5	Condition_Azetidine_vs_YPD	Azetidine
AIM11	235.17080605546977	0.06875217093361224	0.13955437532011775	0.5634828457792361	0.5731061379143256	0.6586398670207955	Condition_Azetidine_vs_YPD	Azetidine
PUP3	1649.165065162521	0.40135437598861373	0.12260492275137458	3.2228392463841047	0.001269267646403132	0.002737824518393589	Condition_Azetidine_vs_YPD	Azetidine
RAD51	1215.8906222447063	0.5390357325124077	0.11683788108605421	4.548901208113851	5.392675027613782e-6	1.706335077544815e-5	Condition_Azetidine_vs_YPD	Azetidine
SHC1	300.9516577473578	1.5944878893971377	0.22888568634976728	7.3264581254732954	2.3631498716475035e-13	3.166814132700632e-12	Condition_Azetidine_vs_YPD	Azetidine
YER097W	3.906706181025987	0.750652823070683	0.40562466588950385	2.1178534869208883	0.03418747785739304	0.0561761640921506	Condition_Azetidine_vs_YPD	Azetidine
UBP9	194.21007755501805	-0.17853193743420856	0.12990639078451618	-1.3664867291376563	0.17178624342152507	0.23699268487184288	Condition_Azetidine_vs_YPD	Azetidine
PRS2	506.700254699035	-0.4776418693329829	0.10471451160686869	-4.585577597883398	4.5273308543204675e-6	1.4550073118372742e-5	Condition_Azetidine_vs_YPD	Azetidine
UBC6	689.4023021843727	0.6288889719846911	0.11710248580640686	5.389711010873241	7.057107417074492e-8	2.989348733296002e-7	Condition_Azetidine_vs_YPD	Azetidine
AST2	249.18027138797675	-0.3621381401284666	0.10074074404124396	-3.5853715189350672	3.3659868532474104e-4	7.988885131955915e-4	Condition_Azetidine_vs_YPD	Azetidine
RPS8B	615.4310986805673	-1.4546098172534272	0.2884269029304638	-5.919202900691932	3.2350566088306257e-9	1.709634857641059e-8	Condition_Azetidine_vs_YPD	Azetidine
SSA4	1258.3834112537038	2.0869632156635647	0.18763007938591061	10.868478541635163	1.6289456184539802e-27	3.1395531287438037e-25	Condition_Azetidine_vs_YPD	Azetidine
RTT105	108.40511865645617	0.6865714284153608	0.16502929657298432	4.2803320808995915	1.866146465365402e-5	5.459311512294411e-5	Condition_Azetidine_vs_YPD	Azetidine
NUP157	777.7940140899208	-0.5487341365410374	0.09651101609560177	-5.702666105367478	1.1794788069694656e-8	5.695744010369129e-8	Condition_Azetidine_vs_YPD	Azetidine
MAM1	7.728850654920547	-0.627635389395985	0.36705335082816654	-1.602637628184882	0.10901468119732831	0.15839760662662802	Condition_Azetidine_vs_YPD	Azetidine
GLE2	456.5127345764309	-0.17891147405150906	0.10241987358443885	-1.8369796654742314	0.06621289733995513	0.10128224002537953	Condition_Azetidine_vs_YPD	Azetidine
YER107W-A	0.778573806275221	0.12657003450768894	0.5180530046918491	0.7390378180102898	0.45988403354645535	0.5502318918805773	Condition_Azetidine_vs_YPD	Azetidine
FLO8	258.5529378958448	-0.02889062787079153	0.12536145457187958	-0.291181995155075	0.7709121320371181	0.8368042407220861	Condition_Azetidine_vs_YPD	Azetidine
KAP123	467.5285743566391	-1.4824003962395682	0.274254145236857	-6.110950556293862	9.903944935473997e-10	5.78436284867746e-9	Condition_Azetidine_vs_YPD	Azetidine
SWI4	155.44770088296312	-1.1374293343245534	0.19877565725091764	-5.681045342488078	1.3387397716982784e-8	6.398805050283603e-8	Condition_Azetidine_vs_YPD	Azetidine
LSM4	385.13436525410384	-0.443450681228704	0.15362994156074533	-2.7429931509709067	0.006088195531876511	0.011570749802896397	Condition_Azetidine_vs_YPD	Azetidine
TMN3	301.70011830421356	-0.7695225858053073	0.15797156154320063	-4.974325142995315	6.547533366442387e-7	2.409095235839246e-6	Condition_Azetidine_vs_YPD	Azetidine
SPR6	122.00935469504893	-0.9410097608165934	0.169272524180055	-5.785162815862812	7.244213055664878e-9	3.6237655079215225e-8	Condition_Azetidine_vs_YPD	Azetidine
SLX8	183.92400267034714	0.35005553123217464	0.13722451580322723	2.543736457977974	0.010967379734803748	0.019847898205514764	Condition_Azetidine_vs_YPD	Azetidine
RPL23B	2045.249214346114	-1.5776240701152682	0.2574040394723221	-6.845069882113274	7.643854810359862e-12	7.355386280805899e-11	Condition_Azetidine_vs_YPD	Azetidine
SHO1	322.2521064478097	-0.6682678264224021	0.1451182518206049	-4.654862227395732	3.241974141907527e-6	1.064361550697396e-5	Condition_Azetidine_vs_YPD	Azetidine
AVT6	1435.1741605041398	1.6771056183519861	0.175823785034704	9.575037778491119	1.0182007546308646e-21	7.413632827884507e-20	Condition_Azetidine_vs_YPD	Azetidine
YER119C-A	12.767376377665746	1.795728402318979	0.3297778188382098	4.8126456827487125	1.4894522223203212e-6	5.180669008951733e-6	Condition_Azetidine_vs_YPD	Azetidine
SCS2	2566.1547620593	0.4709525623003129	0.11675276466988464	3.924406566332411	8.694379481454213e-5	2.2564066828502756e-4	Condition_Azetidine_vs_YPD	Azetidine
YER121W	56.08045817467686	-0.22849228229041274	0.24176024158524653	-0.35544524453474063	0.7222560585925157	0.7947848785821588	Condition_Azetidine_vs_YPD	Azetidine
GLO3	1223.329323786814	-0.07757900916321737	0.07650905859166197	-0.9920858890356417	0.32115562942165565	0.4064373966010254	Condition_Azetidine_vs_YPD	Azetidine
YCK3	258.6243306265079	-0.10275783448018519	0.13952431698600468	-0.7675141869416909	0.4427758615036009	0.5335620118486754	Condition_Azetidine_vs_YPD	Azetidine
DSE1	1845.2961838576202	-0.2770974703436727	0.20357058344052228	-1.4271290429370804	0.15354270249519156	0.2142144623059379	Condition_Azetidine_vs_YPD	Azetidine
RSP5	1827.8831372418672	-0.17141850015244	0.10161740074696311	-1.8016341831197606	0.07160297944986728	0.10871508904888329	Condition_Azetidine_vs_YPD	Azetidine
NSA2	156.33326287251984	-1.5655618114357255	0.3527085700430332	-5.085248100726039	3.6714581721736853e-7	1.3963473826032594e-6	Condition_Azetidine_vs_YPD	Azetidine
LCP5	70.8287055591971	-1.515713944880697	0.27468763149560776	-5.796428665271345	6.7741979459924135e-9	3.3996974770075976e-8	Condition_Azetidine_vs_YPD	Azetidine
VFA1	131.5970227800632	0.5466368710321295	0.13532244069591895	4.1112444401166	3.9353229663301446e-5	1.082172530355075e-4	Condition_Azetidine_vs_YPD	Azetidine
SAK1	404.8654433921092	-0.1437641854167012	0.12250076418935403	-1.215264292965776	0.22426530595315783	0.29967588701285547	Condition_Azetidine_vs_YPD	Azetidine
COM2	736.1192611443031	0.2719608244509194	0.10416117396986084	2.5718795768864857	0.010114806789015164	0.018391323220981234	Condition_Azetidine_vs_YPD	Azetidine
RPS26B	1431.1651713063413	-1.6684548716600947	0.3541112468968044	-5.577265002381674	2.4432951729309117e-8	1.116521148411176e-7	Condition_Azetidine_vs_YPD	Azetidine
PMD1	268.82600974008227	-0.2235188904091692	0.11427809406111453	-1.9417158314175011	0.05217151108712292	0.08216292048880473	Condition_Azetidine_vs_YPD	Azetidine
GLC7	1234.2778016457314	-0.29721862789046777	0.13960765752138568	-2.1548706693818955	0.031171956181032332	0.051818830252233605	Condition_Azetidine_vs_YPD	Azetidine
YER133W-A	3.417120791282003	0.7633901731384644	0.4859364703671994	0.03199474873364691	0.9744762386586415	0.9891301567590869	Condition_Azetidine_vs_YPD	Azetidine
YER134C	778.543991519269	0.4798016027850487	0.09424379490247059	5.1337284801093	2.840578145075459e-7	1.100787024522737e-6	Condition_Azetidine_vs_YPD	Azetidine
YER135C	5.112292380341677	-0.25763185428461294	0.4249606610058081	0.4482797992777633	0.653951277644449	0.7339172328145358	Condition_Azetidine_vs_YPD	Azetidine
GDI1	2890.37541231036	0.6647986356257938	0.09921970352815124	6.7895991803194216	1.124455071496441e-11	1.0305670046875772e-10	Condition_Azetidine_vs_YPD	Azetidine
YER137C	13.553396539831134	-1.3142712865998807	0.34378836643858157	-4.190453208798507	2.7839782350242115e-5	7.894162429300587e-5	Condition_Azetidine_vs_YPD	Azetidine
YER137W-A	0.1011123380906851	-0.005045986240816636	0.22902651730818976	0.01627439432228597	0.9870154852072749	0.9891301567590869	Condition_Azetidine_vs_YPD	Azetidine
YER138C	0.5628278001142891	-0.24379225976198826	0.5090339111335301	-0.9723904611331341	0.33085633559744404	0.4167823081834008	Condition_Azetidine_vs_YPD	Azetidine
YER137C-A	0	NA	NA	NA	NA	NA	Condition_Azetidine_vs_YPD	Azetidine
YER138W-A	28.794179934804262	-1.3835174307369742	0.40091335717017806	-2.656590288651949	0.00789353104717416	0.014703328297934129	Condition_Azetidine_vs_YPD	Azetidine
RTR1	228.05584740508317	0.4982256181209465	0.16576000596096438	3.157754880453768	0.0015898918192830173	0.0033749792976228094	Condition_Azetidine_vs_YPD	Azetidine
EMP65	281.10558870602233	-0.028095756947654926	0.12892113974012814	-0.11663559689339918	0.9071488279896069	0.9473380509666763	Condition_Azetidine_vs_YPD	Azetidine
COX15	3554.7612291782334	0.7819534402866567	0.13123424484907045	5.7668396364929935	8.077184167891827e-9	3.9990064913015646e-8	Condition_Azetidine_vs_YPD	Azetidine
MAG1	322.3581972378261	0.5826783372994156	0.15384114220031006	4.006854185432107	6.153282440062004e-5	1.6324882522156402e-4	Condition_Azetidine_vs_YPD	Azetidine
DDI1	720.2217479112081	1.0466190855548467	0.10693204898828898	9.837587052322016	7.754839803588718e-23	6.961296607248886e-21	Condition_Azetidine_vs_YPD	Azetidine
UBP5	622.9466730100488	0.4028598636235115	0.12665171872191508	3.187095490403367	0.001437093205299588	0.003068514752143435	Condition_Azetidine_vs_YPD	Azetidine
FTR1	377.60176690393195	-0.64539360203462115	0.19863194780929735	-3.1265097805275217	0.0017689462034663561	0.0037284993474799074	Condition_Azetidine_vs_YPD	Azetidine
YER145C-A	4.381168348560445	0.16379193318639682	0.4218849778517264	0.19698719610098211	0.8438375575022553	0.899132929156468	Condition_Azetidine_vs_YPD	Azetidine
LSM5	341.15911489541054	-0.2751945786772763	0.177766991076442	-1.6854759335508491	0.09189678425018753	0.13560000612282794	Condition_Azetidine_vs_YPD	Azetidine
SCC4	165.39765711347383	-0.05111575583084998	0.12841799284838804	-0.3994811830710931	0.6895386859824072	0.7665050058087726	Condition_Azetidine_vs_YPD	Azetidine
YER147C-A	3.970959393194946	1.3505066140350195	0.37933122200588215	1.7535968269005746	0.0794996151267749	0.11932225788496473	Condition_Azetidine_vs_YPD	Azetidine
SPT15	684.2310872704755	-0.39841092511856147	0.1014047956744488	-4.030817327913836	5.558323089578304e-5	1.4854686462482312e-4	Condition_Azetidine_vs_YPD	Azetidine
YER148W-A	4.512050314861561	-0.5711721780973616	0.42124160632981106	-1.5285027992717455	0.12638774905546485	0.1807943504825281	Condition_Azetidine_vs_YPD	Azetidine
PEA2	130.17344273313105	-0.34824665783936	0.14300285290283016	-2.4136602083031753	0.01579318304462221	0.027798208028850215	Condition_Azetidine_vs_YPD	Azetidine
SPI1	1584.0534314391787	0.002196234166091757	0.20851625537548285	0.25221497016857647	0.8008749075163694	0.8630378669552324	Condition_Azetidine_vs_YPD	Azetidine
UBP3	417.4665211045689	-0.0341126726691777	0.09229862348533517	-0.4437026906274537	0.6572575499150068	0.7368706115642498	Condition_Azetidine_vs_YPD	Azetidine
YER152C	1924.9546815352662	1.0934508481893472	0.1723166377610687	6.403444788083337	1.519098054299535e-10	1.0669506484271009e-9	Condition_Azetidine_vs_YPD	Azetidine
YER152W-A	5.297910856574846	1.3918695443938054	0.38119690958609753	3.341586438653025	8.330107464015713e-4	0.0018472823760302868	Condition_Azetidine_vs_YPD	Azetidine
PET122	59.597006925003996	0.23055800504327176	0.19160456323203529	1.1888461384006146	0.23450021836189433	0.3111532428584494	Condition_Azetidine_vs_YPD	Azetidine
OXA1	431.24934883539527	0.380456242309584	0.1406674809927575	2.4357876335298827	0.014859405516664552	0.02626043267278932	Condition_Azetidine_vs_YPD	Azetidine
BEM2	1095.6377437927774	-1.090779870400446	0.17306129047199728	-6.299316558136528	2.989608780112776e-10	1.9630166669417854e-9	Condition_Azetidine_vs_YPD	Azetidine
YER156C	561.2924301755263	-0.9803165931288575	0.17343329798050533	-5.688802313307435	1.2793346561201792e-8	6.150755687128051e-8	Condition_Azetidine_vs_YPD	Azetidine
COG3	469.29493481737865	-0.5281816034593323	0.1457364134964423	-3.3840226564892717	7.143210843540674e-4	0.0016019664838371676	Condition_Azetidine_vs_YPD	Azetidine
YER158C	498.74560238610445	0.6994947805384946	0.12427748717308248	5.497147054868566	3.8598481298469433e-8	1.7171476439162949e-7	Condition_Azetidine_vs_YPD	Azetidine
YER158W-A	2.4195285464106684	-0.46528810826346034	0.4940549792593227	-1.4271589797867856	0.1535340752194173	0.2142144623059379	Condition_Azetidine_vs_YPD	Azetidine
BUR6	423.70118918982075	-0.6529988105593991	0.15468836208950212	-4.363102519051487	1.2823081465899465e-5	3.826486923772277e-5	Condition_Azetidine_vs_YPD	Azetidine
YER160C	0.31388688919488433	0.17508467719248152	0.4401479853155067	0.5865372142112837	0.5575145609896768	0.6453617590823798	Condition_Azetidine_vs_YPD	Azetidine
YER159C-A	0	NA	NA	NA	NA	NA	Condition_Azetidine_vs_YPD	Azetidine
SPT2	382.9943068519008	0.08698484605504861	0.10714171444365607	0.8466370603423415	0.39719745031450987	0.48705742737855223	Condition_Azetidine_vs_YPD	Azetidine
RAD4	242.31882167496687	0.19587035415751106	0.14004365548958245	1.5571397861473026	0.11943730070780022	0.17171404816547056	Condition_Azetidine_vs_YPD	Azetidine
GCG1	894.485034250124	0.8621260530792827	0.14636912300044266	6.028454688345521	1.6553479262879488e-9	9.295197053097625e-9	Condition_Azetidine_vs_YPD	Azetidine
CHD1	448.22858678644917	-0.26055638990745894	0.12650271136294594	-2.1300394225625126	0.03316835881411784	0.05473489179272581	Condition_Azetidine_vs_YPD	Azetidine
PAB1	2648.272890001336	-0.20130963045682107	0.18379292755372745	-1.5592797302659984	0.11893018708353378	0.17113515941115434	Condition_Azetidine_vs_YPD	Azetidine
YER165C-A	0.09234979406403628	0.003033374708141619	0.22902439647731415	0.016280934522957403	0.9870102675734187	0.9891301567590869	Condition_Azetidine_vs_YPD	Azetidine
DNF1	971.1872905526201	-0.4521072777452099	0.09348438289165813	-4.916371348599907	8.816308943045951e-7	3.1831004134314114e-6	Condition_Azetidine_vs_YPD	Azetidine
BCK2	412.14973182769984	-0.10017105430937	0.11770228769409972	-0.9263619829704223	0.3542578940815132	0.4415925394552323	Condition_Azetidine_vs_YPD	Azetidine
CCA1	210.72773357479127	-0.16467527520858372	0.10875891926547512	-1.53850215300348	0.12392588251063832	0.17769941096109693	Condition_Azetidine_vs_YPD	Azetidine
ADK2	195.37199940594184	0.5003800984399212	0.13460621812821352	3.709480669236382	2.0768481264019176e-4	5.108703367984898e-4	Condition_Azetidine_vs_YPD	Azetidine
RAD3	214.0919014787876	-1.135602431888129	0.15929704691352783	-7.148375147701172	8.78110642128745e-13	1.0161412175420536e-11	Condition_Azetidine_vs_YPD	Azetidine
BRR2	339.6592832302773	-1.3063153453920975	0.14298575505318706	-9.213705839436917	3.1505573467623073e-20	1.7645813925925984e-18	Condition_Azetidine_vs_YPD	Azetidine
YER172C-A	0.4388651579729648	-0.23192694481901063	0.44448555414328367	-0.7254914575905987	0.46815058360739253	0.5581860943193674	Condition_Azetidine_vs_YPD	Azetidine
RAD24	177.108457562017	0.006557302816891018	0.11921794137843682	0.29709945256168774	0.766390582304086	0.8334414272473994	Condition_Azetidine_vs_YPD	Azetidine
GRX4	490.9500913476652	-0.5642360510731272	0.11432319171853628	-4.953953709106125	7.272051341898272e-7	2.6562849745518045e-6	Condition_Azetidine_vs_YPD	Azetidine
TMT1	2333.9594220569047	1.4728522257109549	0.22321505514617337	7.026043896605218	2.1247164008618146e-12	2.2975687417240053e-11	Condition_Azetidine_vs_YPD	Azetidine
YER175W-A	8.796159649436612	-2.317352101810669	0.506164650680948	-3.2116546229537186	0.001319729297924423	0.002832684601801095	Condition_Azetidine_vs_YPD	Azetidine
ECM32	451.95957646234444	0.19090282863875982	0.13017704921241371	1.5942230673040065	0.11088608171394033	0.16086705633638498	Condition_Azetidine_vs_YPD	Azetidine
BMH1	7766.52750439051	0.5206226001981916	0.1085168416535765	4.64367156213441	3.4227152050588915e-6	1.1203323046329129e-5	Condition_Azetidine_vs_YPD	Azetidine
PDA1	8296.49650389646	0.9523653685882367	0.11219098434694766	8.30851718678809	9.690534342414269e-17	2.634940728043183e-15	Condition_Azetidine_vs_YPD	Azetidine
DMC1	65.94437235634001	0.7272818158915753	0.1850016668256926	4.263894930852821	2.0089393785138246e-5	5.8457281293965774e-5	Condition_Azetidine_vs_YPD	Azetidine
ISC10	264.2044560665681	-0.8197818031555265	0.12265751487968687	-6.6829286857620325	2.34213569921035e-11	1.967694261144285e-10	Condition_Azetidine_vs_YPD	Azetidine
SLO1	46.18885176747855	0.35375153414063215	0.19090244964379469	1.9351809967071676	0.05296808885354463	0.08325734858653826	Condition_Azetidine_vs_YPD	Azetidine
YER181C	4.900184798930699	-0.44951757037771767	0.4709510274489271	0.09821918115744009	0.9217582517445323	0.9581960760829832	Condition_Azetidine_vs_YPD	Azetidine
FMP10	687.1761980947965	0.25631726308079245	0.12015725498996628	2.1950537965627572	0.02815973897841437	0.047242900544175466	Condition_Azetidine_vs_YPD	Azetidine
FAU1	368.6842881383096	0.06774436541400165	0.09019509409532656	0.7069834456745004	0.47957676536752	0.5698398084230931	Condition_Azetidine_vs_YPD	Azetidine
TOG1	846.0911314443082	1.1953563258488282	0.25230298173509735	5.037866870065655	4.7074867173832294e-7	1.7667904042962372e-6	Condition_Azetidine_vs_YPD	Azetidine
PUG1	466.7055120780192	2.0990100146871074	0.28562596296190595	8.157322703734463	3.425323321165108e-16	8.222030667983499e-15	Condition_Azetidine_vs_YPD	Azetidine
YER186C	539.4751909138689	-0.6562866469363634	0.1014380669757825	-6.51016259435816	7.506950443574148e-11	5.706849913775103e-10	Condition_Azetidine_vs_YPD	Azetidine
YER187W	84.9943872791176	-0.2419197909016186	0.1788905880304727	-1.355107113327668	0.175383432686398	0.2414469820155391	Condition_Azetidine_vs_YPD	Azetidine
YER188W	304.0745970941384	-0.2669682297574268	0.15950236837397513	-1.7742825611401005	0.0760164236467669	0.11456661089173494	Condition_Azetidine_vs_YPD	Azetidine
YER188C-A	9.936346917886155	0.26569374967322906	0.31317374962701916	0.9940592164489718	0.32019403906353877	0.4054553696586221	Condition_Azetidine_vs_YPD	Azetidine
YER189W	0	NA	NA	NA	NA	NA	Condition_Azetidine_vs_YPD	Azetidine
YRF1-2	1.5454601230063851	0.6778057884815809	0.4932869178204788	1.4251044287807426	0.15412701664916603	0.21493814430772187	Condition_Azetidine_vs_YPD	Azetidine
YER190C-A	0	NA	NA	NA	NA	NA	Condition_Azetidine_vs_YPD	Azetidine
YER190C-B	0	NA	NA	NA	NA	NA	Condition_Azetidine_vs_YPD	Azetidine
GWT1	356.3446689893525	-0.6010464142266729	0.24224100324525927	-2.052773378485253	0.040094561576404036	0.0649381270415659	Condition_Azetidine_vs_YPD	Azetidine
RNR2	4581.802541032077	0.9229890964634164	0.12091080310577011	7.432552274531306	1.0652198253194069e-13	1.5511967811817942e-12	Condition_Azetidine_vs_YPD	Azetidine
YJL026C-A	4.059401213667315	0.7022261886079101	0.4447650957191371	1.7056137040041375	0.08808002618330676	0.13061516442163595	Condition_Azetidine_vs_YPD	Azetidine
ENT3	1246.3109471941216	1.0047881399824083	0.11557540234398106	8.746694634867819	2.196931748217892e-18	8.273846980501061e-17	Condition_Azetidine_vs_YPD	Azetidine
YJL225C	0.5533487371538327	0.4383767236235851	0.5172486395979342	1.3082761755955317	0.19077965287316265	0.26012881091923323	Condition_Azetidine_vs_YPD	Azetidine
YJL225W-A	0	NA	NA	NA	NA	NA	Condition_Azetidine_vs_YPD	Azetidine
PAU1	0.031421583569335054	0.048607504665727205	0.2290239756413705	0.1267301275508024	0.8991539997463224	0.9406498908793928	Condition_Azetidine_vs_YPD	Azetidine
YJL222W-B	0	NA	NA	NA	NA	NA	Condition_Azetidine_vs_YPD	Azetidine
YJL222W-A	0	NA	NA	NA	NA	NA	Condition_Azetidine_vs_YPD	Azetidine
VTH2	16.882841383025948	-0.3343297350919345	0.2836076155571598	-1.1075036545226988	0.268076233132947	0.34882914132648957	Condition_Azetidine_vs_YPD	Azetidine
IMA4	0.03185403078617345	0.010623473526113723	0.2290239756413705	-0.09413292337194791	0.9250035674196478	0.9581960760829832	Condition_Azetidine_vs_YPD	Azetidine
YJL220W	0	NA	NA	NA	NA	NA	Condition_Azetidine_vs_YPD	Azetidine
HXT9	43.949761013642565	0.9501257381153174	0.22979887125929302	4.112902569165198	3.90715313572287e-5	1.0748771829719548e-4	Condition_Azetidine_vs_YPD	Azetidine
YJL218W	58.363425790131835	-0.2714388478637847	0.19748345297966408	-1.4837831503208563	0.13786645861047792	0.19527519725012737	Condition_Azetidine_vs_YPD	Azetidine
REE1	2923.1012901781346	0.8063591960485441	0.14109677949416732	5.486013412176077	4.1110569757891446e-8	1.8165715686005571e-7	Condition_Azetidine_vs_YPD	Azetidine
IMA5	82.58056791333156	-0.8022724695815399	0.2144712463600544	-3.84489365686328	1.2060472965701488e-4	3.063266641249684e-4	Condition_Azetidine_vs_YPD	Azetidine
YJL215C	13.556446406353658	-0.3915260690373037	0.29900881117575484	-1.4623393152029278	0.14364824998543962	0.20217503912254853	Condition_Azetidine_vs_YPD	Azetidine
HXT8	24.61464631767524	0.6220096448921072	0.24808195094964575	2.833078564551244	0.004610205367419513	0.008983251790871267	Condition_Azetidine_vs_YPD	Azetidine
YJL213W	2292.5380379089947	0.8459788671597542	0.23168301266582336	4.035859072588241	5.440286583302792e-5	1.4557042866632583e-4	Condition_Azetidine_vs_YPD	Azetidine
OPT1	396.816879773954	-1.079815229751425	0.14485175339938172	-7.53653611116956	4.826193680105681e-14	7.512125222264258e-13	Condition_Azetidine_vs_YPD	Azetidine
YJL211C	16.090288816588796	1.2866789601226987	0.28634290495743087	4.16110303290612	3.167141461299655e-5	8.865560869669645e-5	Condition_Azetidine_vs_YPD	Azetidine
PEX2	871.7121029098593	0.27429836655504586	0.1212335417735598	2.2183287340354942	0.026532426364842217	0.044834190296238016	Condition_Azetidine_vs_YPD	Azetidine
CBP1	175.4781404805012	-0.877881738947739	0.13075024142351085	-6.617474406217173	3.653874514975419e-11	2.9199804508090147e-10	Condition_Azetidine_vs_YPD	Azetidine
NUC1	106.73316471855598	-1.2164561354541508	0.2410856305870524	-5.551726337907296	2.8286216811920542e-8	1.2854339720424085e-7	Condition_Azetidine_vs_YPD	Azetidine
LAA1	336.10920295576204	-1.3227268034027568	0.21007176033055305	-6.17076942041353	6.795846750252711e-10	4.09688902984416e-9	Condition_Azetidine_vs_YPD	Azetidine
YJL206C	425.1844276208065	0.23918498658708098	0.14394102453712415	1.8803289382721138	0.060063261728114055	0.0930263658956113	Condition_Azetidine_vs_YPD	Azetidine
NCE101	237.93619636627966	-0.14731367269299778	0.13619924918182255	-0.9008186929185013	0.3676847269943405	0.4558675623942471	Condition_Azetidine_vs_YPD	Azetidine
RCY1	233.20940273005777	-0.5289268694207834	0.15033834123482898	-3.3130318941554435	9.229045478704239e-4	0.0020321886768127984	Condition_Azetidine_vs_YPD	Azetidine
PRP21	135.35393809004583	-0.09970207875829917	0.13736640993885235	-0.5841088934520512	0.5591470517462915	0.6466181472536722	Condition_Azetidine_vs_YPD	Azetidine
YJL202C	4.973780077902838	0.11788646969932245	0.42343557613740157	1.415350565384217	0.15696573611892364	0.21852484996543586	Condition_Azetidine_vs_YPD	Azetidine
ECM25	252.94164189491897	-0.35724135282369035	0.12559852160841892	-2.6589426071678246	0.007838631476801779	0.014621116567572007	Condition_Azetidine_vs_YPD	Azetidine
ACO2	230.77151856498094	-1.106864397498004	0.1868926556763913	-6.014930226674164	1.7996419710643578e-9	1.0002590192014195e-8	Condition_Azetidine_vs_YPD	Azetidine
MBB1	261.7686830081498	0.9432655560990281	0.1850748610244713	5.295839160269292	1.1847108256713378e-7	4.830995669336824e-7	Condition_Azetidine_vs_YPD	Azetidine
PHO90	254.6592638829178	-1.2806396270829346	0.21510994302473263	-6.3909234265329795	1.648869427018904e-10	1.1421819614434332e-9	Condition_Azetidine_vs_YPD	Azetidine
UBP12	395.36447283272526	-0.7294153407273273	0.09264765674900763	-7.86135972760661	3.799857970062844e-15	7.500141348741513e-14	Condition_Azetidine_vs_YPD	Azetidine
YJL197C-A	0.0560551131643867	0.0033813312629541546	0.2290247513315207	0.01628093452295735	0.9870102675734188	0.9891301567590869	Condition_Azetidine_vs_YPD	Azetidine
ELO1	2046.7699952880619	0.3407486022647648	0.16528536785507708	1.8774366274161691	0.060458275385188755	0.09355339168576285	Condition_Azetidine_vs_YPD	Azetidine
YJL195C	2.460349176385773	0.039139977129261545	0.49154643786718144	-0.06786508071031706	0.94589303619715	0.9739844541483225	Condition_Azetidine_vs_YPD	Azetidine
CDC6	67.40918511409282	-0.16915844832028146	0.16644521650881863	-1.2724646515423483	0.20320807580475628	0.27507178697553564	Condition_Azetidine_vs_YPD	Azetidine
YJL193W	180.56360924988545	-0.394170727086842	0.13436059861497804	-3.0007824609636913	0.0026928687009755863	0.005485349268726459	Condition_Azetidine_vs_YPD	Azetidine
SOP4	879.5634907157936	-0.5084740629472492	0.1109643654688743	-4.565868748096731	4.974299454300531e-6	1.5846662286840733e-5	Condition_Azetidine_vs_YPD	Azetidine
RPS14B	470.5725529582588	-1.5539938822479227	0.2617003746806558	-6.382473260148336	1.7425046124078625e-10	1.198177620682972e-9	Condition_Azetidine_vs_YPD	Azetidine
RPS22A	2575.1217286941537	-1.6584485901508326	0.3298893110950573	-5.99374696700624	2.0506035849268376e-9	1.1330189959549381e-8	Condition_Azetidine_vs_YPD	Azetidine
RPL39	1944.600640584415	-1.3181636845086246	0.22566315875720497	-6.392509904707936	1.6318465292511763e-10	1.1339862466789986e-9	Condition_Azetidine_vs_YPD	Azetidine
BUD19	35.260753451503525	-0.8937685992390229	0.28332420916795037	-4.109989288461617	3.956774712729173e-5	1.0871591066043719e-4	Condition_Azetidine_vs_YPD	Azetidine
SWE1	226.87660028213625	-0.7353457082598068	0.15090538968064215	-4.926169679049902	8.385718473127943e-7	3.0393591346464274e-6	Condition_Azetidine_vs_YPD	Azetidine
MNN5	451.1446303588604	-0.919851465454585	0.1405401704693262	-6.617588326483641	3.651060738538349e-11	2.9199804508090147e-10	Condition_Azetidine_vs_YPD	Azetidine
ATG36	353.5691879699451	1.0786845251067907	0.15527841771604997	7.102097240420037	1.2287771892872095e-12	1.3764404993844587e-11	Condition_Azetidine_vs_YPD	Azetidine
GON7	231.9760955866122	0.017266719312000023	0.1464736629931924	0.1392881564819595	0.8892224484089755	0.9356253539537599	Condition_Azetidine_vs_YPD	Azetidine
MNN11	641.3349571384801	-0.5656044563645781	0.1232771486032596	-4.79767723885555	1.6051615587743071e-6	5.53320552059339e-6	Condition_Azetidine_vs_YPD	Azetidine
YJL182C	0.277218275078169	0.042143019873706035	0.3881557261036168	0.031555737433639264	0.9748263422056683	0.9891301567590869	Condition_Azetidine_vs_YPD	Azetidine
YJL181W	107.94364951787078	-1.0472368426650351	0.1585839685614684	-6.650264582809055	2.9256660751410664e-11	2.411558464201184e-10	Condition_Azetidine_vs_YPD	Azetidine
ATP12	368.55337441976747	-0.4476856312140239	0.1376062375249215	-3.324516456596656	8.857200599245366e-4	0.0019562263406422272	Condition_Azetidine_vs_YPD	Azetidine
PFD1	139.35209122991924	-0.8792495162009727	0.2124862006203182	-4.140940201500851	3.4588513210689984e-5	9.612320910502607e-5	Condition_Azetidine_vs_YPD	Azetidine
ATG27	845.7650185915876	0.2011590049117043	0.08997670584119999	2.138795927169589	0.032452199470765455	0.05367472567691217	Condition_Azetidine_vs_YPD	Azetidine
RPL17B	1155.9688606305263	-1.5271592965527332	0.27864827386039237	-6.315912763416079	2.685715261284471e-10	1.7795239744385378e-9	Condition_Azetidine_vs_YPD	Azetidine
SWI3	366.96915548665265	-0.24174187177538758	0.10017021904149494	-2.4761970445585466	0.013279026859674704	0.02368466603468926	Condition_Azetidine_vs_YPD	Azetidine
YJL175W	1.3355397710546284	0.7560561953331767	0.49388004980694095	1.5225696437435017	0.12786640926447282	0.18259066897147316	Condition_Azetidine_vs_YPD	Azetidine
KRE9	1142.7511224804957	0.8064909394316927	0.09146824497164768	8.645978402382662	5.334620504650057e-18	1.8896090901065848e-16	Condition_Azetidine_vs_YPD	Azetidine
RFA3	637.0281001166314	0.06100423577630813	0.11314634055615606	0.5801531943904137	0.5618113142350961	0.6487311968603674	Condition_Azetidine_vs_YPD	Azetidine
CPS1	14268.426946347632	1.5440668086810696	0.24692010544349274	6.355753156306566	2.0740786017860136e-10	1.4040740782545193e-9	Condition_Azetidine_vs_YPD	Azetidine
YJL171C	4159.1179742216655	1.3461885848797592	0.19005281389262063	6.812575560759212	9.586667291049303e-12	8.96168769732469e-11	Condition_Azetidine_vs_YPD	Azetidine
ASG7	134.25210142263472	0.538048841965407	0.21175606435828206	2.47385607999797	0.013366353004850813	0.023820971237635945	Condition_Azetidine_vs_YPD	Azetidine
YJL169W	1.5532956536630322	-0.019315261450817287	0.5140102523319912	-0.5820379816855529	0.5605410975782552	0.647721003778929	Condition_Azetidine_vs_YPD	Azetidine
SET2	290.10761762615107	0.4002722249349722	0.13460712697636806	2.9532082361610374	0.0031448973959385786	0.006326424859587529	Condition_Azetidine_vs_YPD	Azetidine
ERG20	4868.556606271508	1.250525169153495	0.0885040496974563	14.066424785565603	6.108017924615644e-45	1.334194715333544e-41	Condition_Azetidine_vs_YPD	Azetidine
QCR8	1027.7989261214586	0.6486123958572441	0.12153933000165913	5.283334563840849	1.2685341896113065e-7	5.159965576985035e-7	Condition_Azetidine_vs_YPD	Azetidine
HAL5	1798.9827049792782	0.806593958926299	0.18350005883140327	4.37554640667294	1.2112866747989536e-5	3.627770374752076e-5	Condition_Azetidine_vs_YPD	Azetidine
TPK1	781.2023189986261	-0.07080507335185567	0.11054741218161927	-0.59243011549834	0.5535626049253785	0.6419210316892594	Condition_Azetidine_vs_YPD	Azetidine
YJL163C	1107.0500941976325	1.4443863080557309	0.20729469473298473	7.175114244802606	7.22468296983775e-13	8.592259074654588e-12	Condition_Azetidine_vs_YPD	Azetidine
JJJ2	115.60449531274267	-0.5556379451914915	0.14681471271062957	-3.673020046833738	2.397006706630316e-4	5.824095271986822e-4	Condition_Azetidine_vs_YPD	Azetidine
FMP33	581.6667144971052	0.13080732247339988	0.1505932788590848	0.9156397317294298	0.35985588499647764	0.4474640634500793	Condition_Azetidine_vs_YPD	Azetidine
YJL160C	36.626607671722624	0.722949903753092	0.21442416402791822	3.4516017564753056	5.572695808117373e-4	0.0012781895565485877	Condition_Azetidine_vs_YPD	Azetidine
HSP150	15938.637831038963	1.3851310773891832	0.15050268909968653	8.872991204151457	7.120695952374936e-19	3.090193415623375e-17	Condition_Azetidine_vs_YPD	Azetidine
CIS3	5480.5273927815515	0.4232087683419989	0.1756614737985915	1.7271087769730598	0.08414812960926743	0.12543737336886476	Condition_Azetidine_vs_YPD	Azetidine
FAR1	306.54984919141066	-0.6417888385049546	0.18919330185215766	-3.8670149613400833	1.1017567106118677e-4	2.814741413114842e-4	Condition_Azetidine_vs_YPD	Azetidine
YJL156W-A	0.599615215516733	-0.2292769496488343	0.4912965430864452	-0.5619856161671435	0.5741258192386445	0.6593491926867924	Condition_Azetidine_vs_YPD	Azetidine
SSY5	272.1408387438942	-0.16810047300185596	0.12825606208172768	-1.276928312991532	0.20162755725837608	0.2731015673241295	Condition_Azetidine_vs_YPD	Azetidine
FBP26	760.8975047398415	0.3522855605738343	0.0916486275234443	3.857313942115937	1.1463988131232852e-4	2.920820926281838e-4	Condition_Azetidine_vs_YPD	Azetidine
VPS35	857.1047736603308	-0.06623229612113979	0.09681847974454945	-0.5766860647346067	0.5641515478112278	0.650860051550524	Condition_Azetidine_vs_YPD	Azetidine
INO1	2488.802828540629	4.576025333111534	0.24676018383295753	19.598690447514215	1.5865446478850584e-85	1.0396627077590788e-81	Condition_Azetidine_vs_YPD	Azetidine
YJL152W	14.435254436985602	0.6330745504081192	0.2806383535172523	2.5149951517342863	0.011903402069732765	0.02139412884337872	Condition_Azetidine_vs_YPD	Azetidine
SNA3	2934.996935761721	1.116168848398957	0.13399773950034216	8.260353671436178	1.4524147411545705e-16	3.8044396899504e-15	Condition_Azetidine_vs_YPD	Azetidine
YJL150W	2.917380710498346	0.09726544388667106	0.4563770457292803	0.9592705763237611	0.3374224541459152	0.4237503530123002	Condition_Azetidine_vs_YPD	Azetidine
DAS1	302.7300633812928	-0.0032870595221768024	0.1239456358878766	0.07210595873195258	0.9425175841895195	0.9717302909367403	Condition_Azetidine_vs_YPD	Azetidine
RPA34	119.98587178550021	-2.168118052952024	0.3288096281986502	-7.1729075001474545	7.342146454896018e-13	8.716138717198118e-12	Condition_Azetidine_vs_YPD	Azetidine
YJL147C	116.19075108048409	-0.05015452627467829	0.1551929015497905	-0.1633270984562948	0.8702608988846843	0.9201064327833713	Condition_Azetidine_vs_YPD	Azetidine
IDS2	317.91393160458296	0.3108001475728184	0.1437767322869625	2.3673512559088015	0.01791592005471347	0.031240826002803986	Condition_Azetidine_vs_YPD	Azetidine
SFH5	361.7964139847561	-0.6862998955010174	0.1090535937925495	-6.284452237802909	3.290116633496039e-10	2.1389022122320975e-9	Condition_Azetidine_vs_YPD	Azetidine
YJL144W	422.10195520592725	1.852132997655734	0.22329121959427267	8.785789105483202	1.5527066544796483e-18	5.950226144330488e-17	Condition_Azetidine_vs_YPD	Azetidine
TIM17	1524.8843545489399	0.3472721824087896	0.10982028393491623	2.99620051205314	0.0027336661580595616	0.005561538135288514	Condition_Azetidine_vs_YPD	Azetidine
IRC9	25.546274720111064	-0.10477994920361616	0.24591957812861642	-0.8974100174911859	0.36950016909707345	0.457546222239819	Condition_Azetidine_vs_YPD	Azetidine
YAK1	895.1907513933794	0.035026958766573364	0.16746475484199944	0.04701388390053934	0.9625021620125034	0.9858200480881424	Condition_Azetidine_vs_YPD	Azetidine
RPB4	990.8157109408216	-0.0708234325063013	0.10497220681158959	-0.6201434399276247	0.5351633548903869	0.6244525399922908	Condition_Azetidine_vs_YPD	Azetidine
YUR1	637.7483268188422	0.4148124961692047	0.13892128679808294	3.1170413373749977	0.0018267595564875156	0.00383555122514024	Condition_Azetidine_vs_YPD	Azetidine
TIF2	591.4564693851063	-0.7218175293273941	0.1931536084041097	-4.254403845550235	2.0960670610826973e-5	6.0696100094012e-5	Condition_Azetidine_vs_YPD	Azetidine
GLG2	240.6181784940598	0.06071837771922725	0.11951702555520227	0.4870924696870584	0.6261928026209556	0.7088342434919885	Condition_Azetidine_vs_YPD	Azetidine
YJL136W-A	0.09694730371956455	-9.188282589193402e-4	0.22902548313722976	-0.09414077559393129	0.9249973299517085	0.9581960760829832	Condition_Azetidine_vs_YPD	Azetidine
RPS21B	1977.271944812652	-1.5596199732454736	0.2474908828219922	-6.88065669317549	5.957727253979452e-12	5.915301014443538e-11	Condition_Azetidine_vs_YPD	Azetidine
YJL135W	0.8068601666132602	-0.269509430590617	0.5229379715145637	-1.1470451330589413	0.25136296817825465	0.33016266395512184	Condition_Azetidine_vs_YPD	Azetidine
LCB3	405.40556744384577	-0.42769316121877343	0.11958283069575026	-3.789970342269044	1.5066527254315186e-4	3.7770066219406046e-4	Condition_Azetidine_vs_YPD	Azetidine
YJL133C-A	2584.552348983154	1.8613077872807076	0.20049866425747692	9.469286885834938	2.8176062527001763e-21	1.9435551340993951e-19	Condition_Azetidine_vs_YPD	Azetidine
MRS3	486.8520147748128	-0.3000895315349368	0.11393474734601855	-2.7726997079703555	0.005559339561717509	0.010661501945547217	Condition_Azetidine_vs_YPD	Azetidine
YJL132W	404.13376074152467	0.18050324701914808	0.1038456926676135	1.7640266097300392	0.07772749923351634	0.11693028064215623	Condition_Azetidine_vs_YPD	Azetidine
AIM23	207.05787082705206	-0.2016655565223079	0.13203338799250955	-1.5123034886962867	0.13045667395700636	0.18576327345507662	Condition_Azetidine_vs_YPD	Azetidine
URA2	2003.7547904540227	-0.7290249189816657	0.17730352820907516	-4.584527029782034	4.550152257523315e-6	1.4601933273041274e-5	Condition_Azetidine_vs_YPD	Azetidine
TRK1	479.20871813006914	-0.46068173797318945	0.10028099276324455	-4.676220376396073	2.9221058178010397e-6	9.6514916451866e-6	Condition_Azetidine_vs_YPD	Azetidine
PBS2	512.7359853488194	-0.14200672514390267	0.09577226282113921	-1.398375404028244	0.16200036519643324	0.22448475219543815	Condition_Azetidine_vs_YPD	Azetidine
YJL127W-A	0.2304204345870597	-0.06040309420871459	0.34400241787150626	0.026572591894100526	0.978800634037915	0.9891301567590869	Condition_Azetidine_vs_YPD	Azetidine
YJL127C-B	507.85600023589956	-0.1470027582839132	0.20404583391595688	-0.36760639272491435	0.7131667474138665	0.7877325565514499	Condition_Azetidine_vs_YPD	Azetidine
SPT10	108.90948340129019	-0.04448752660455596	0.18259118580996878	-0.23399345235853541	0.8149900618394332	0.87536959108897	Condition_Azetidine_vs_YPD	Azetidine
NIT2	249.39281398869127	0.18090785450309946	0.14625752607438577	1.2508273371551608	0.21099747884100956	0.28392577018371146	Condition_Azetidine_vs_YPD	Azetidine
GCD14	107.67966492363296	-1.35976656426411	0.23830795521257603	-6.011907885556795	1.8335250326102215e-9	1.0165050371146177e-8	Condition_Azetidine_vs_YPD	Azetidine
LSM1	613.5395328344309	-0.10756799512215218	0.08178010273547558	-1.3903271053750095	0.16442957059321722	0.22756219136163727	Condition_Azetidine_vs_YPD	Azetidine
MTC1	740.8228179468056	-0.13634833669320895	0.10931346200137025	-1.257361085345761	0.20862291376482817	0.2811818087003124	Condition_Azetidine_vs_YPD	Azetidine
ALB1	84.43326263809321	-2.051560959325875	0.3212002941282392	-6.9495114029900025	3.6655349603811196e-12	3.7827166291933034e-11	Condition_Azetidine_vs_YPD	Azetidine
RPE1	1331.1115807106157	0.4087744993647726	0.13361937338970037	2.8017943641921996	0.0050819255109236915	0.009838067318488316	Condition_Azetidine_vs_YPD	Azetidine
YJL120W	1.22121113384945	0.8056924776221959	0.5101573929816071	0.7126399487850015	0.4760685848240346	0.5661750319103906	Condition_Azetidine_vs_YPD	Azetidine
YJL119C	36.74234130420189	-0.26768279789716015	0.22476781253453207	-1.3386902504580025	0.1806715315084176	0.2477899845070449	Condition_Azetidine_vs_YPD	Azetidine
YJL118W	92.92824904283371	-0.3120806189496955	0.1675970591524292	-2.170232187189822	0.029989260870812315	0.050017721172418705	Condition_Azetidine_vs_YPD	Azetidine
PHO86	829.2656834400563	-0.3763456193593662	0.1469073782928883	-2.7404733910454757	0.0061350749444637675	0.011653085829295962	Condition_Azetidine_vs_YPD	Azetidine
NCA3	52.90067282399352	0.6433976688570542	0.25109264654738445	2.1232405199520348	0.033733702107570075	0.05555590598414343	Condition_Azetidine_vs_YPD	Azetidine
ASF1	133.3272509353331	-0.4873592772357938	0.14416502560736286	-3.437741238835951	5.86587953655996e-4	0.0013393417631734292	Condition_Azetidine_vs_YPD	Azetidine
YJL114W	0.46171811541396357	-0.31523889984416387	0.45620565537932334	-0.8165994497024434	0.41415736968028444	0.504549775704574	Condition_Azetidine_vs_YPD	Azetidine
YJL113W	16.289502435089492	-0.8103779309393114	0.32954084103957865	-1.9670316689443588	0.04917955989186156	0.07790032776682833	Condition_Azetidine_vs_YPD	Azetidine
MDV1	371.25780034436457	-0.5121432657563582	0.08792308205372246	-5.822330275890513	5.803272212519437e-9	2.9502593334864135e-8	Condition_Azetidine_vs_YPD	Azetidine
CCT7	1288.3459478392008	-0.5075825565686684	0.15348126879811647	-3.4347343751983077	5.931349110340082e-4	0.0013533471699184734	Condition_Azetidine_vs_YPD	Azetidine
GZF3	404.15861361270254	-0.2789646306010643	0.16047222973187683	-1.5710429945464146	0.11617266235605071	0.16783056799365087	Condition_Azetidine_vs_YPD	Azetidine
UTP10	355.05505738928713	-2.519660659277128	0.31014090261581145	-8.279979068169569	1.2319693412598607e-16	3.3086455300310932e-15	Condition_Azetidine_vs_YPD	Azetidine
PRM10	116.25491289251583	-0.04549250430351931	0.1654803530097082	-0.4075244633622615	0.6836228304610885	0.7610907930702537	Condition_Azetidine_vs_YPD	Azetidine
YJL107C	53.68920463161474	0.5752405536517728	0.23289012483978147	2.4047296972966725	0.01618443171661127	0.02845628683631705	Condition_Azetidine_vs_YPD	Azetidine
IME2	93.97072240679717	-0.9930213241097247	0.1450860716718347	-6.872280151091801	6.318371242490451e-12	6.226208534141342e-11	Condition_Azetidine_vs_YPD	Azetidine
SET4	35.862163578130826	0.5904041343508729	0.2292788407596324	2.81806333189884	0.004831427901313288	0.009384001452817136	Condition_Azetidine_vs_YPD	Azetidine
PAM16	404.6230517137435	0.018029576353787415	0.13254053650005984	0.13690242156062216	0.8911079247320965	0.936437450420447	Condition_Azetidine_vs_YPD	Azetidine
GSM1	275.61151841394576	0.2154506326580091	0.17200570055878828	1.461786016441385	0.1437998572140294	0.20230151660015772	Condition_Azetidine_vs_YPD	Azetidine
MEF2	293.73171330497945	0.21263308797366423	0.11919705673120981	1.8815943549307048	0.059891113279139915	0.09280360967562162	Condition_Azetidine_vs_YPD	Azetidine
GSH1	933.1461356950482	-0.5818311514653701	0.12902179470939681	-4.394696434956817	1.1092765681897644e-5	3.343647355725633e-5	Condition_Azetidine_vs_YPD	Azetidine
LSB6	477.6289194050346	0.5564816522472622	0.20022790296106543	3.1280650068772453	0.0017596125857809392	0.003712408652486315	Condition_Azetidine_vs_YPD	Azetidine
CHS6	361.80596700462377	-0.2095048573271705	0.10562686082214055	-1.9207181597616994	0.05476724892507888	0.08581773845194689	Condition_Azetidine_vs_YPD	Azetidine
SAP185	126.4276709735552	-1.4962486700889763	0.22653097788489535	-6.698797901138008	2.101409745963133e-11	1.7953765404558552e-10	Condition_Azetidine_vs_YPD	Azetidine
PHS1	687.4685140230422	-0.40123475292358574	0.20838234703871178	-1.860369771076025	0.06283322844638577	0.0967448651337326	Condition_Azetidine_vs_YPD	Azetidine
MRPL49	439.61693977945134	-0.4886827504646107	0.14701916502798948	-3.396556983305167	6.823934755356643e-4	0.0015364536006076501	Condition_Azetidine_vs_YPD	Azetidine
BCK1	207.73929643253481	-0.4270329374169635	0.13256596301887194	-3.234961944749563	0.001216589446403944	0.0026319942694899455	Condition_Azetidine_vs_YPD	Azetidine
KHA1	1215.2197241746765	0.9130721937006878	0.14769357890517526	6.188933682022376	6.057255827470379e-10	3.706180899851857e-9	Condition_Azetidine_vs_YPD	Azetidine
TOK1	1258.0024438165901	0.3789844999441994	0.08010155814070141	4.676029114267089	2.9248310061140313e-6	9.655625986430856e-6	Condition_Azetidine_vs_YPD	Azetidine
SRS2	277.5580911108629	-0.6247437325558856	0.12577546787132618	-5.106032281830762	3.2899351087611695e-7	1.25928415699252e-6	Condition_Azetidine_vs_YPD	Azetidine
DPB11	159.07812332787785	-0.6948427191848139	0.1703281260635042	-3.884495625199117	1.025425390844864e-4	2.632045666355814e-4	Condition_Azetidine_vs_YPD	Azetidine
SIP4	156.32792582291387	0.6851951256257981	0.2562181183679089	3.7961529897290243	1.4695882671868007e-4	3.6911505997988135e-4	Condition_Azetidine_vs_YPD	Azetidine
ARG3	261.46845895808747	1.3257653547972656	0.20341960279729007	6.8313391679669335	8.4125571959125e-12	7.989490913741248e-11	Condition_Azetidine_vs_YPD	Azetidine
TRL1	143.68430793124145	-0.5665573728525212	0.1560802954280528	-3.708061793936473	2.088516972696346e-4	5.131627942286897e-4	Condition_Azetidine_vs_YPD	Azetidine
YJL086C	0.020428319519584164	0.010836615788789144	0.2290239756413705	0.01628564586954865	0.9870065089610357	0.9891301567590869	Condition_Azetidine_vs_YPD	Azetidine
EXO70	175.16021862391958	-0.30222844777019475	0.14528847856769322	-1.8771124248198408	0.06050268684113165	0.0935963425094277	Condition_Azetidine_vs_YPD	Azetidine
ALY2	349.049396630012	0.0943359761681812	0.12870409648373912	0.7445141593036435	0.45656547834661676	0.5469604350284057	Condition_Azetidine_vs_YPD	Azetidine
TAX4	147.04577316532618	0.5995174234413605	0.1886248057117789	3.1133473793628217	0.0018497815372595895	0.003878917892371869	Condition_Azetidine_vs_YPD	Azetidine
IML2	1587.432722346586	0.7519124429934329	0.1356142704986508	5.323214328457216	1.0194950467919907e-7	4.21940134626875e-7	Condition_Azetidine_vs_YPD	Azetidine
ARP4	609.0491063566059	-0.3254902197732681	0.08481662489507714	-3.8403079777825972	1.2288005641231833e-4	3.1162268176080575e-4	Condition_Azetidine_vs_YPD	Azetidine
SCP160	1239.4301848874359	-0.769751711086004	0.13747593348994344	-5.894121951060431	3.766789145533599e-9	1.969973605002528e-8	Condition_Azetidine_vs_YPD	Azetidine
PRY1	1116.4707007048928	0.7398902345288305	0.14362971148673265	5.1159027399210855	3.1224393395617983e-7	1.2014882555577489e-6	Condition_Azetidine_vs_YPD	Azetidine
PRY3	1965.627027775579	1.024767329528929	0.17805913424418376	5.392007059344836	6.967503003572427e-8	2.9552134098647324e-7	Condition_Azetidine_vs_YPD	Azetidine
YJL077W-B	22.791575475636858	-0.3273549575793562	0.26911092611331466	-1.2216384977257104	0.22184436350412978	0.2968646342745686	Condition_Azetidine_vs_YPD	Azetidine
ICS3	8.475271762986047	0.6691303294679114	0.3387098295804647	2.2825015655436736	0.022459745159843735	0.03842786162727311	Condition_Azetidine_vs_YPD	Azetidine
YJL077W-A	42.13410493348533	0.75214105656729	0.23036906685395636	3.2165895798644977	0.0012972402845710719	0.0027908127330250275	Condition_Azetidine_vs_YPD	Azetidine
NET1	420.4846903056245	-0.4263612859244856	0.1304691621120922	-3.457466667163799	5.452796938586851e-4	0.0012524422831601695	Condition_Azetidine_vs_YPD	Azetidine
APQ13	0.2662401619226201	0.02288136954967876	0.3524446593198316	0.21375073586897886	0.8307414440619924	0.8879218207369493	Condition_Azetidine_vs_YPD	Azetidine
SMC3	218.7724267126563	-1.2235314431617268	0.16921664634547018	-7.251028023867556	4.136200839264715e-13	5.2325336099810195e-12	Condition_Azetidine_vs_YPD	Azetidine
JEM1	201.8988983868054	-0.4204925523029996	0.1998838594893916	-1.3745833051130905	0.16926066735165854	0.23365602552252338	Condition_Azetidine_vs_YPD	Azetidine
PSF2	209.81119365777994	0.338239860566428	0.11419445200620319	3.0015129756355083	0.0026864158997989846	0.005476262349801835	Condition_Azetidine_vs_YPD	Azetidine
ARG2	529.6714135277255	0.6918832900269857	0.14278760681020058	4.9188560300939574	8.705146504392078e-7	3.1481691524989673e-6	Condition_Azetidine_vs_YPD	Azetidine
YJL070C	414.53476801471265	-0.25193838197827	0.11885644876534893	-1.9518346182310697	0.050957842772461855	0.08048366924269523	Condition_Azetidine_vs_YPD	Azetidine
UTP18	93.80428220344618	-1.3819189803974603	0.318006600201433	-4.826500852759344	1.3895279922860408e-6	4.864090242227791e-6	Condition_Azetidine_vs_YPD	Azetidine
YJL068C	1874.0788674400508	0.9481001999743949	0.1138057025157581	8.387086330575736	4.983390464198465e-17	1.4322876189426553e-15	Condition_Azetidine_vs_YPD	Azetidine
YJL067W	2.5880172085488216	0.8592546916621271	0.44963823260093455	1.53945693853194	0.12369278277406956	0.17740398457397194	Condition_Azetidine_vs_YPD	Azetidine
MPM1	749.6584675142577	0.9682471143084598	0.15646824543880417	6.2041689596172604	5.498668633446743e-10	3.389724887580104e-9	Condition_Azetidine_vs_YPD	Azetidine
DLS1	261.0740558504421	-0.12892827406111465	0.1398436535676824	-0.8982982380369289	0.36902657164762986	0.45713253761945527	Condition_Azetidine_vs_YPD	Azetidine
YJL064W	5.247704593001055	1.153138840795474	0.38793624757845	2.6426227022781217	0.008226665096830229	0.015271766679753114	Condition_Azetidine_vs_YPD	Azetidine
MRPL8	532.004192119859	-0.0884847844240934	0.13890138983130068	-0.7192090858572446	0.4720121020194831	0.561870173393946	Condition_Azetidine_vs_YPD	Azetidine
COA3	876.6074147578341	0.7125444640910775	0.1516333412105827	4.6139750324808295	3.950399009503053e-6	1.2790002326716161e-5	Condition_Azetidine_vs_YPD	Azetidine
LAS21	753.081403916826	0.4407741504504181	0.09866004572930735	4.503182729681416	6.6943277010878306e-6	2.094934547527629e-5	Condition_Azetidine_vs_YPD	Azetidine
NUP82	332.3514412582606	-0.8165326046881664	0.1719729749031066	-4.580493936344036	4.638790667072591e-6	1.4871817632742999e-5	Condition_Azetidine_vs_YPD	Azetidine
BNA3	2485.867036497569	1.3101726026414529	0.16488966364305557	8.074288143449769	6.787143013105834e-16	1.5336602815476735e-14	Condition_Azetidine_vs_YPD	Azetidine
YHC3	381.2903369724433	0.27316626782442277	0.12941751375289293	2.014337131061902	0.04397415008494113	0.07030928625525379	Condition_Azetidine_vs_YPD	Azetidine
BIT61	140.79149507189572	-0.0319553202335005	0.1688480966907801	0.13840132037522082	0.889923253551168	0.9358368668255418	Condition_Azetidine_vs_YPD	Azetidine
IKS1	701.1126470206963	0.31709259906771975	0.1059259265709996	3.19529336641075	0.0013968877053958033	0.0029885096746518768	Condition_Azetidine_vs_YPD	Azetidine
ZAP1	210.2781039382849	0.20959163422981433	0.152415874883882	1.9054193145366336	0.05672558650497172	0.08846329566089474	Condition_Azetidine_vs_YPD	Azetidine
YJL055W	1392.6224653431536	0.27122948209261144	0.1032245224905524	2.71719285859922	0.006583823122592862	0.012444128330646386	Condition_Azetidine_vs_YPD	Azetidine
TIM54	620.787474095412	-0.08443812150090658	0.09601573300374502	-0.8809613374987456	0.3783387464705684	0.4675191034549566	Condition_Azetidine_vs_YPD	Azetidine
PEP8	1154.6459887953324	0.8610710655326148	0.11570002750342571	7.572235447547949	3.66855778244329e-14	5.849162809817731e-13	Condition_Azetidine_vs_YPD	Azetidine
YJL052C-A	0.31685293573133566	0.02572246295576672	0.4413468411253265	0.30440355491874727	0.760820459790031	0.8286227352377411	Condition_Azetidine_vs_YPD	Azetidine
TDH1	20168.32529752418	0.7716183930697927	0.16777760311443107	4.371105476886234	1.2361905364193323e-5	3.697287350596022e-5	Condition_Azetidine_vs_YPD	Azetidine
IRC8	154.51253485821013	-0.4199447711979492	0.12897676479825704	-3.2720453492901673	0.0010677244818682464	0.0023326829099522594	Condition_Azetidine_vs_YPD	Azetidine
MTR4	276.0351298828853	-1.347169550685727	0.23925207116913946	-6.2151205788628054	5.128525228300194e-10	3.1976427993388364e-9	Condition_Azetidine_vs_YPD	Azetidine
YJL049W	164.92639857919158	-1.0277380225075392	0.17802106907798199	-5.47023324291063	4.494437031254005e-8	1.973997712185489e-7	Condition_Azetidine_vs_YPD	Azetidine
UBX6	2130.361625258747	1.2437451222186324	0.14777504068768715	8.44480852207401	3.045442212738881e-17	9.282224567478088e-16	Condition_Azetidine_vs_YPD	Azetidine
YJL047C-A	5.7573251360180535	-1.037512159786497	0.463328582879798	-1.2896497579777348	0.19717229117672333	0.2680087168805368	Condition_Azetidine_vs_YPD	Azetidine
RTT101	309.730905705244	-0.23994157665198773	0.118817056862817	-1.7842937799551144	0.07437594043342731	0.11222324145987778	Condition_Azetidine_vs_YPD	Azetidine
AIM22	332.0706111311163	-0.7363579826749876	0.1575195365654824	-4.462762657026148	8.090965703308873e-6	2.4950634472368493e-5	Condition_Azetidine_vs_YPD	Azetidine
YJL045W	110.896658865662	0.8681396839977819	0.19679889007631873	4.738480958270509	2.15326258370425e-6	7.28463072329063e-6	Condition_Azetidine_vs_YPD	Azetidine
GYP6	508.90887376291994	-0.17748392648786532	0.0837750904767201	-2.1399528425057284	0.03235857797462188	0.05358750605703745	Condition_Azetidine_vs_YPD	Azetidine
YJL043W	7.994920083224064	0.36399519365630717	0.34166698557284675	1.101710217408799	0.2705876735466643	0.35160837294294883	Condition_Azetidine_vs_YPD	Azetidine
MHP1	991.230904197716	-0.030616723677328643	0.1132193446497034	-0.3336726565858435	0.7386265850433706	0.8091307274806432	Condition_Azetidine_vs_YPD	Azetidine
NSP1	533.5809753538772	0.2417829040829115	0.08296034959442064	2.875987189491494	0.004027660577046377	0.007947383246427252	Condition_Azetidine_vs_YPD	Azetidine
NUP192	545.3866185741206	-1.1008602211187848	0.16390178537131556	-6.7965809010157665	1.0713115814279084e-11	9.846149779939809e-11	Condition_Azetidine_vs_YPD	Azetidine
LOH1	9.08468677572398	-0.03286065583327925	0.3381750138337486	0.3454303205783168	0.7297708858597082	0.8017080662260969	Condition_Azetidine_vs_YPD	Azetidine
IRC18	34.05316207375517	-0.07167735789769338	0.2282525090578293	-0.09222652512668521	0.9265180638478618	0.9593099814180818	Condition_Azetidine_vs_YPD	Azetidine
SNX4	541.421609657261	0.35326001151978204	0.10804796314160356	3.40807027272409	6.542404368525566e-4	0.00147886774152977	Condition_Azetidine_vs_YPD	Azetidine
TAD2	78.3678004145096	-1.032525389799909	0.26165222924944614	-3.328051405197289	8.745572743307549e-4	0.0019322231350942134	Condition_Azetidine_vs_YPD	Azetidine
KAR2	5229.363796781677	0.777297258185432	0.1787528125179135	4.473374390156167	7.699479488513088e-6	2.382444600869292e-5	Condition_Azetidine_vs_YPD	Azetidine
HCA4	78.29906497656559	-2.0267775867412094	0.3134470391700885	-7.0288399907885735	2.082576338100266e-12	2.2557227675324036e-11	Condition_Azetidine_vs_YPD	Azetidine
YJL032W	0.5121158319683099	-0.2672474782089579	0.46105876616976654	-0.7310234837915893	0.46476480896179473	0.5545527664105319	Condition_Azetidine_vs_YPD	Azetidine
BET4	437.5900051928983	-0.18827312639786262	0.13965736777171822	-1.0825730156623488	0.27899799006837533	0.3605351664204425	Condition_Azetidine_vs_YPD	Azetidine
MAD2	269.12618176034806	0.5465152995909212	0.09981646643489867	5.48409012553239	4.1560286548239456e-8	1.8352059147615443e-7	Condition_Azetidine_vs_YPD	Azetidine
VPS53	385.04742432610857	-0.7167666107662817	0.09834663023443406	-7.286249445180331	3.1870265720778817e-13	4.10306191096785e-12	Condition_Azetidine_vs_YPD	Azetidine
YJL028W	3.0760457520856592	-0.008873480602518804	0.45051166018610017	0.17247001211571594	0.8630680349391668	0.914715321519709	Condition_Azetidine_vs_YPD	Azetidine
YJL027C	14.053853607423084	0.7661853069179023	0.327770155615114	2.136541802353107	0.03263527748769564	0.05393668937625965	Condition_Azetidine_vs_YPD	Azetidine
RRN7	57.929653898856415	-0.7076755712913896	0.1649603311273691	-4.451392046899861	8.531541958139248e-6	2.6210592804353723e-5	Condition_Azetidine_vs_YPD	Azetidine
APS3	191.59446749215573	-0.49358694113822427	0.1564293809272543	-2.8937151445811935	0.0038071337264946013	0.0075440421257088365	Condition_Azetidine_vs_YPD	Azetidine
PET130	279.66396529748874	-0.02050628248915626	0.17552807046063784	0.10455172740892174	0.916731520629241	0.95445529944128	Condition_Azetidine_vs_YPD	Azetidine
YJL022W	6.519224979612195	-0.027423064072363192	0.4219755967666544	0.4335238597546197	0.6646342361438724	0.7435950885640804	Condition_Azetidine_vs_YPD	Azetidine
BBC1	1685.4328043588669	0.6346988558280505	0.09859005788294627	6.385969600740126	1.7031483515974454e-10	1.1748138050545326e-9	Condition_Azetidine_vs_YPD	Azetidine
YJL020W-A	5.429457844979638	2.34491854509246	0.3598228818485424	4.349489060443027	1.3645509039815581e-5	4.060809297816145e-5	Condition_Azetidine_vs_YPD	Azetidine
MPS3	141.9011705100067	0.1940392494351473	0.1659794860562965	0.9957038582926533	0.31939405490568257	0.4046743862529671	Condition_Azetidine_vs_YPD	Azetidine
YJL016W	1075.9377373513453	0.2896834234435061	0.10963695097737747	2.6607494987121214	0.007796693900669515	0.014556049894896677	Condition_Azetidine_vs_YPD	Azetidine
YJL015C	1.0878452244979389	-0.2813899058589094	0.5227455081980162	0.045765885731575966	0.9634968495484788	0.9863763248072459	Condition_Azetidine_vs_YPD	Azetidine
CCT3	1556.7706914015223	-0.024118261620408952	0.09996275232028241	-0.3495903863155452	0.7266461268390128	0.7988109493668932	Condition_Azetidine_vs_YPD	Azetidine
MAD3	237.3958638503303	-0.4675006730129931	0.11386541376909307	-4.106053321721802	4.024766122303124e-5	1.1049137997256963e-4	Condition_Azetidine_vs_YPD	Azetidine
VTC4	2553.418555869943	-0.4210245318797586	0.16183592843750416	-2.8992061269454004	0.003741088597640209	0.007417656151387683	Condition_Azetidine_vs_YPD	Azetidine
RPC17	38.415548646933836	-1.46350401231159	0.30035774221672495	-5.191354175888084	2.0877006310644682e-7	8.256307927197018e-7	Condition_Azetidine_vs_YPD	Azetidine
NOP9	106.08360058628907	-1.9676980484613207	0.2555563620362721	-7.903441595108758	2.7130630691017637e-15	5.5042421956111014e-14	Condition_Azetidine_vs_YPD	Azetidine
YJL009W	2.1860012387283727	0.6482554267434123	0.5026499638782201	0.09683243950418856	0.9228594619778889	0.9581960760829832	Condition_Azetidine_vs_YPD	Azetidine
CCT8	1341.9192314163918	-0.2128429354488834	0.10335239839506218	-2.1408217137522056	0.032288418219256376	0.053511887858064495	Condition_Azetidine_vs_YPD	Azetidine
YJL007C	0.021406612139467176	0.010795211731786705	0.2290239756413705	0.016284860667452508	0.9870071353785939	0.9891301567590869	Condition_Azetidine_vs_YPD	Azetidine
CTK2	132.6439797138258	-0.6122739751505455	0.15582124647759044	-3.7224468607149483	1.9730144136254874e-4	4.867907926388486e-4	Condition_Azetidine_vs_YPD	Azetidine
CYR1	799.8534988266689	-0.45200136944081293	0.10767663729604517	-4.266717399335104	1.9837018193345644e-5	5.779990227700934e-5	Condition_Azetidine_vs_YPD	Azetidine
SYS1	432.07781958291696	-0.13962935129982346	0.11767676142188534	-1.1458677399359363	0.25184988121648005	0.3306696597097964	Condition_Azetidine_vs_YPD	Azetidine
COX16	178.2891484135102	-0.18300424972482254	0.1655930182060131	-0.8770955240577426	0.38043475563342166	0.46966634394608364	Condition_Azetidine_vs_YPD	Azetidine
OST1	2864.2655289748654	-0.1579303097019501	0.11645531451645173	-1.408584611911419	0.1589580316371505	0.2209033672502888	Condition_Azetidine_vs_YPD	Azetidine
PRE3	2483.4026832334866	0.7237030831822423	0.11478489597559685	6.248060856476176	4.155797645111803e-10	2.6465444089813066e-9	Condition_Azetidine_vs_YPD	Azetidine
AVT1	1945.6794961918986	0.5100097388388046	0.07636894996126598	6.613140260395794	3.762516412684496e-11	2.999485407825e-10	Condition_Azetidine_vs_YPD	Azetidine
MPP10	162.46496417103313	-1.5242414207993316	0.2177246185668599	-7.332497125530223	2.2590331824674173e-13	3.0459762231911492e-12	Condition_Azetidine_vs_YPD	Azetidine
YJR003C	120.91802844741932	-1.6849398586748257	0.2475713585022695	-6.728367134884692	1.7157756518341718e-11	1.5031387495279848e-10	Condition_Azetidine_vs_YPD	Azetidine
SAG1	669.1546831171481	0.7457990795624849	0.1501272996499225	4.913160738884754	8.961974381176036e-7	3.2303530318947505e-6	Condition_Azetidine_vs_YPD	Azetidine
APL1	821.4867675853052	-0.2132475537474029	0.09448988702819855	-2.181756786618756	0.029127487415350605	0.048716800671973585	Condition_Azetidine_vs_YPD	Azetidine
LSO1	8.259599899108066	0.7348389843936486	0.42209365991499964	2.467287597623564	0.013614096349210715	0.024209816384363043	Condition_Azetidine_vs_YPD	Azetidine
POL31	357.7422848345581	-0.47687435415093304	0.08807927924374019	-5.386522561946687	7.18339157406092e-8	3.034994518686087e-7	Condition_Azetidine_vs_YPD	Azetidine
SUI2	694.4181777290297	-0.6937248493742287	0.1997011063494644	-3.6234219254727793	2.9073098903508295e-4	6.973499894388354e-4	Condition_Azetidine_vs_YPD	Azetidine
MHO1	1245.5147568025548	1.2434901643302327	0.18797111354312673	6.837337538553336	8.0678498489925e-12	7.71804672415297e-11	Condition_Azetidine_vs_YPD	Azetidine
TDH2	24225.840374620264	0.19299322821387704	0.19509948946306405	0.3448230452705956	0.7302274068423529	0.8020751252158798	Condition_Azetidine_vs_YPD	Azetidine
MET3	1507.2785484300148	-0.13719133985977786	0.18538014245593099	-0.33312319732026024	0.7390412895309477	0.8094497025399131	Condition_Azetidine_vs_YPD	Azetidine
SPC1	197.60357398414226	-0.5370318456251569	0.15385753521713746	-3.604196874075022	3.1311965025636036e-4	7.474947424881346e-4	Condition_Azetidine_vs_YPD	Azetidine
YJR011C	389.28974961333546	-0.41721471270307203	0.29910598040329267	-0.21683461902817697	0.8283372316516003	0.8857343053681478	Condition_Azetidine_vs_YPD	Azetidine
YJR012C	182.67458757938897	0.2110200180148975	0.1479604927770468	1.4089398569563403	0.15885295279408898	0.22082380137031504	Condition_Azetidine_vs_YPD	Azetidine
GPI14	398.54576614314567	-0.4358875029866738	0.09165274917567799	-4.758563280578526	1.9497576890641213e-6	6.637279031915422e-6	Condition_Azetidine_vs_YPD	Azetidine
TMA22	507.4679932115111	-0.21436497977538616	0.13953452350809323	-1.658398578618554	0.09723704330896767	0.1427726517597278	Condition_Azetidine_vs_YPD	Azetidine
YJR015W	1546.7759343091852	0.310897337021462	0.08756260980732482	3.4841418971930764	4.937176589503011e-4	0.0011408081167494086	Condition_Azetidine_vs_YPD	Azetidine
ILV3	3574.952607876342	-0.050127663798381294	0.14317094632139749	-0.8003026962077274	0.42353544133328347	0.5140632982139297	Condition_Azetidine_vs_YPD	Azetidine
ESS1	679.4262228494833	0.22517358818455266	0.13693054560712933	1.6953362322157546	0.09001165522256499	0.1332083054818131	Condition_Azetidine_vs_YPD	Azetidine
YJR018W	9.530410323164512	0.02599548831378942	0.3362059226374457	0.11184425209057763	0.9109468995252621	0.950625933843146	Condition_Azetidine_vs_YPD	Azetidine
TES1	614.8389766985598	1.163502878486971	0.15506447590946862	7.737684638875637	1.0124359173006775e-14	1.8378095750890136e-13	Condition_Azetidine_vs_YPD	Azetidine
YJR020W	9.661096172477963	0.1818557221258825	0.33024077073656855	0.6042174161839584	0.5456991033120062	0.6338118085791522	Condition_Azetidine_vs_YPD	Azetidine
REC107	250.34744796070268	0.34961049078427897	0.17172319100174704	2.2896032726221325	0.022044325115107417	0.0378356371082501	Condition_Azetidine_vs_YPD	Azetidine
LSM8	71.92394569096709	-0.4822652786479043	0.17526675745613202	-2.4887236373647075	0.012820257859157547	0.02291004901855997	Condition_Azetidine_vs_YPD	Azetidine
YJR023C	40.28444859849197	-1.1353978976916452	0.23941094957794395	-4.98092809160832	6.328005225418091e-7	2.3309397550401768e-6	Condition_Azetidine_vs_YPD	Azetidine
MDE1	617.0462534934842	-0.7492626855706415	0.13157337722377127	-5.710071026140896	1.1292903456648984e-8	5.473550025992662e-8	Condition_Azetidine_vs_YPD	Azetidine
BNA1	2958.826580979118	0.9026218031388984	0.1434273392814574	6.35337646037458	2.1063936546148158e-10	1.4244785984201121e-9	Condition_Azetidine_vs_YPD	Azetidine
YJR027W	20.931739776053355	-0.28491706526190946	0.2593194346946891	-1.5791382634874356	0.11430434679410365	0.16538670446936657	Condition_Azetidine_vs_YPD	Azetidine
YJR026W	0	NA	NA	NA	NA	NA	Condition_Azetidine_vs_YPD	Azetidine
YJR029W	1.4715388148162316	-0.019257904893427224	0.5058884706675857	0.05530620073634262	0.9558945222561107	0.9812724672325812	Condition_Azetidine_vs_YPD	Azetidine
YJR028W	0	NA	NA	NA	NA	NA	Condition_Azetidine_vs_YPD	Azetidine
YJR030C	251.0079418737059	-0.17571117635316974	0.1351028718567144	-1.280156313553147	0.2004901667351614	0.27184193308825005	Condition_Azetidine_vs_YPD	Azetidine
GEA1	199.0318020004114	-1.176001117650279	0.177606332146132	-6.745597423119569	1.5239863585492586e-11	1.351377890064045e-10	Condition_Azetidine_vs_YPD	Azetidine
CPR7	163.05697109514145	-0.5715048397702618	0.16675313266018918	-3.3839201433655353	7.145878374616708e-4	0.0016020164553151998	Condition_Azetidine_vs_YPD	Azetidine
RAV1	518.3859213512119	0.13515196034185736	0.10323346863580607	1.3573792379519367	0.17466074173132334	0.24055314009360276	Condition_Azetidine_vs_YPD	Azetidine
PET191	258.44892618284916	0.11297966795135088	0.17305295206454363	0.6780812796680978	0.49772015956606697	0.5873510184830608	Condition_Azetidine_vs_YPD	Azetidine
RAD26	255.23798858577703	0.09526652318414307	0.14884189424839628	0.7532009861235642	0.45132914686716014	0.5420033194960466	Condition_Azetidine_vs_YPD	Azetidine
HUL4	317.34371791956283	-0.18784362078393615	0.21973199432872903	-0.31723158449722655	0.7510678856945777	0.8205648307696846	Condition_Azetidine_vs_YPD	Azetidine
YJR037W	0.5609198667933708	0.3282011519619703	0.4942401341448617	1.085235090979941	0.27781754597999236	0.35948169723739565	Condition_Azetidine_vs_YPD	Azetidine
YJR038C	2.3315377489166047	0.48728182361329736	0.45894434369226605	0.25903887940798476	0.795605242578072	0.8586299661749186	Condition_Azetidine_vs_YPD	Azetidine
YJR039W	499.19096256734116	-0.02346753343814771	0.14617805071701157	0.03926418975766638	0.9686797570208914	0.9891301567590869	Condition_Azetidine_vs_YPD	Azetidine
GEF1	591.8891038400541	0.19883959977854868	0.08722644095180188	2.2357592598642353	0.02536754491939261	0.04299884165979818	Condition_Azetidine_vs_YPD	Azetidine
URB2	135.43170089977124	-1.9368070776210806	0.29462296210229544	-6.640007179513495	3.136678737129186e-11	2.5629246589036855e-10	Condition_Azetidine_vs_YPD	Azetidine
NUP85	423.45130901681046	-0.7104336551499422	0.10892058613644753	-6.546026912024423	5.908793714691809e-11	4.5768705924793647e-10	Condition_Azetidine_vs_YPD	Azetidine
POL32	115.0873267284718	-0.29104823288056114	0.15739156252278422	-1.948490821509009	0.05135626201328202	0.0810348145853689	Condition_Azetidine_vs_YPD	Azetidine
VPS55	1178.8910892875454	0.6030681649268114	0.15830895335034628	3.938955614193164	8.183706677517246e-5	2.1348658382870428e-4	Condition_Azetidine_vs_YPD	Azetidine
SSC1	7243.211124761456	1.2984351454866037	0.12456604766919471	10.103620404997395	5.323960794843226e-24	6.015157773897872e-22	Condition_Azetidine_vs_YPD	Azetidine
TAH11	469.9682338725994	0.882822457377617	0.14941621901863972	5.768590409174588	7.993732508414646e-9	3.962400085298122e-8	Condition_Azetidine_vs_YPD	Azetidine
ANB1	114.4062645075968	0.5875309681499564	0.22998349171122132	1.1600497009858064	0.24602857128864097	0.32413052425702943	Condition_Azetidine_vs_YPD	Azetidine
CYC1	1658.5814719239258	0.3502544596220968	0.1617007247420352	1.8845033552701536	0.059496921387697216	0.09229231799003819	Condition_Azetidine_vs_YPD	Azetidine
UTR1	412.27471450144674	0.24804328801017642	0.08095860606360289	3.001476657347629	0.0026867363733576836	0.005476262349801835	Condition_Azetidine_vs_YPD	Azetidine
ISY1	194.3234312958298	0.24680707995629672	0.1363068235407295	1.745848933628388	0.0808372054052346	0.12096967504464544	Condition_Azetidine_vs_YPD	Azetidine
OSM1	743.2720848101973	-0.1431530501141382	0.09580553665787395	-1.4497477697485839	0.14712886929612856	0.20640879479715915	Condition_Azetidine_vs_YPD	Azetidine
RAD7	311.0149780032292	-0.5090515836283677	0.1083668289226082	-4.698205822008358	2.624568740483601e-6	8.752569443454982e-6	Condition_Azetidine_vs_YPD	Azetidine
BFA1	35.72178773794666	-0.26120839057043665	0.20695647225103153	-1.349410547373652	0.1772051348608105	0.2437500522130334	Condition_Azetidine_vs_YPD	Azetidine
KCH1	175.46990360260895	-1.0037510438925552	0.24850231158181343	-3.653994870240982	2.581914276442507e-4	6.240975379390538e-4	Condition_Azetidine_vs_YPD	Azetidine
HIT1	25.93984143021845	-1.1311121412303324	0.28339064801408614	-3.646479185825587	2.6585800167177367e-4	6.409740562748833e-4	Condition_Azetidine_vs_YPD	Azetidine
YJR056C	77.59712110218307	-0.7253123651883476	0.18204108560859872	-3.9901522572271526	6.60308938512333e-5	1.7468730214256428e-4	Condition_Azetidine_vs_YPD	Azetidine
CDC8	368.7803177528478	-0.11688828002201518	0.11652874718258602	-0.9650581192143535	0.33451570228733213	0.4210682668246038	Condition_Azetidine_vs_YPD	Azetidine
APS2	648.1397651299417	0.10623316043197477	0.12182432443831304	0.9123528959214022	0.3615829773671302	0.4492706201529776	Condition_Azetidine_vs_YPD	Azetidine
PTK2	863.2402499179541	0.6744105251003187	0.14220733809361616	4.607708044645539	4.071317700303273e-6	1.3155495507932617e-5	Condition_Azetidine_vs_YPD	Azetidine
CBF1	280.3903590420995	0.4858463937479916	0.13622213375356026	3.5690424700655528	3.5828834638779975e-4	8.463819516507758e-4	Condition_Azetidine_vs_YPD	Azetidine
YJR061W	172.56036564991672	-0.014368148802312653	0.1733935777415773	0.1078682608751193	0.9141001943348009	0.9529269127387767	Condition_Azetidine_vs_YPD	Azetidine
NTA1	539.7349014076242	0.3126215811594511	0.1098815890945629	2.843883137835889	0.004456739070739574	0.008704921350389399	Condition_Azetidine_vs_YPD	Azetidine
RPA12	93.24187408080981	-1.6482657786440524	0.3217289658498204	-5.747773441246161	9.042628974368063e-9	4.4414215363672136e-8	Condition_Azetidine_vs_YPD	Azetidine
CCT5	950.6880315870873	-0.4635621428975291	0.1363405498651126	-3.545893777216271	3.912838974347505e-4	9.190263010358138e-4	Condition_Azetidine_vs_YPD	Azetidine
ARP3	2960.301131000068	1.0481528582241093	0.1057655603456565	9.811049610588004	1.0091337059158495e-22	8.701122598508633e-21	Condition_Azetidine_vs_YPD	Azetidine
TOR1	716.1046893511439	0.01827465901106125	0.13558219082736972	0.09750116647825102	0.9223284079298718	0.9581960760829832	Condition_Azetidine_vs_YPD	Azetidine
YAE1	69.24494940455749	-1.3786964630996121	0.19545836529388688	-7.2447906378334626	4.331077090140603e-13	5.416325986964002e-12	Condition_Azetidine_vs_YPD	Azetidine
RFC2	425.5500094861652	-0.39261932487999557	0.09174129602821902	-4.232110147806884	2.315089742161675e-5	6.648020631194326e-5	Condition_Azetidine_vs_YPD	Azetidine
HAM1	341.9098206554325	-0.5861606622022119	0.1384938741333191	-4.346956093189521	1.3803983848766848e-5	4.106105590602322e-5	Condition_Azetidine_vs_YPD	Azetidine
LIA1	277.73702398287105	-1.8825554272245564	0.2990064312539693	-6.790790489346489	1.115207813123989e-11	1.0235233612607142e-10	Condition_Azetidine_vs_YPD	Azetidine
YJR071W	1.36741378747216	0.793288957781941	0.5025516459048943	1.585835802354165	0.1127765617853163	0.1633926175943351	Condition_Azetidine_vs_YPD	Azetidine
NPA3	254.5156380140795	-0.46400075132396773	0.20153093715848197	-2.554096843234304	0.010646364080924415	0.019293590658821264	Condition_Azetidine_vs_YPD	Azetidine
OPI3	12560.279358957998	1.8236928229435199	0.16188709904075618	11.168338256037996	5.826061881657862e-29	1.527127340420159e-26	Condition_Azetidine_vs_YPD	Azetidine
MOG1	718.2310616285453	1.0026650771915346	0.11571370525556075	8.659376740347675	4.743506517846006e-18	1.6893585984480912e-16	Condition_Azetidine_vs_YPD	Azetidine
HOC1	892.470131509579	-0.1156742084776018	0.08483947533889742	-1.2903024248006196	0.19694567533090473	0.2678015573363531	Condition_Azetidine_vs_YPD	Azetidine
CDC11	569.7177652735263	0.08334407226516158	0.08289892603326726	0.9621770164819946	0.3359606921818932	0.4222544311043668	Condition_Azetidine_vs_YPD	Azetidine
MIR1	3110.05048286702	0.46685223231736817	0.11769651238466934	3.7514836877069913	1.757911923061935e-4	4.365137109444812e-4	Condition_Azetidine_vs_YPD	Azetidine
BNA2	312.44260908636704	1.0105107145159897	0.1786912091118742	5.885038752296631	3.97960735932931e-9	2.0697116687051562e-8	Condition_Azetidine_vs_YPD	Azetidine
YJR079W	36.024342035043226	0.9461961638396342	0.23050479385197573	4.113135128743948	3.9032175359583627e-5	1.0742454646423834e-4	Condition_Azetidine_vs_YPD	Azetidine
AIM24	438.29538731170186	-0.10829457094347208	0.09964822158785203	-1.03905538700105	0.2987789777760976	0.3823274050706439	Condition_Azetidine_vs_YPD	Azetidine
EAF6	329.781929439282	-0.06532665244371522	0.09397903614342734	-0.6568647788540717	0.5112678670610008	0.6010653629082774	Condition_Azetidine_vs_YPD	Azetidine
ACF4	199.01928769491548	0.1442199209507708	0.14443450304781444	1.1715595382373922	0.24137394089905995	0.3185747099116898	Condition_Azetidine_vs_YPD	Azetidine
YJR084W	315.037560423479	0.1321117017176326	0.1084642235037523	1.2134752681202208	0.22494816447788094	0.30046582181482956	Condition_Azetidine_vs_YPD	Azetidine
YJR085C	2446.2163892941494	0.5128381056866703	0.13881064918354663	3.7578585925350447	1.7137367615596978e-4	4.26190398425074e-4	Condition_Azetidine_vs_YPD	Azetidine
STE18	222.2707845718166	-0.15251615210434333	0.1873943047308428	-0.6296118266315399	0.5289485839006676	0.6189642982680491	Condition_Azetidine_vs_YPD	Azetidine
YJR087W	23.447604054345152	-0.4260049601765886	0.252201548791325	-1.8307809892268578	0.06713323897438148	0.10245088844879408	Condition_Azetidine_vs_YPD	Azetidine
EMC2	600.2869701016069	0.056846441752580065	0.12379698481352969	0.5641421357051756	0.5726574041502965	0.6582396017184516	Condition_Azetidine_vs_YPD	Azetidine
BIR1	247.89286394001297	-0.4866646312524323	0.10622727031386718	-4.4346692538232855	9.221374947501412e-6	2.8171407939849305e-5	Condition_Azetidine_vs_YPD	Azetidine
GRR1	438.18799499594496	-0.13471024759386216	0.1230263564557814	-1.0662598333250644	0.2863062013249383	0.36874303012624227	Condition_Azetidine_vs_YPD	Azetidine
JSN1	1197.7290762970238	1.0525731514345946	0.16005336967848205	6.508564696135662	7.587223232305311e-11	5.761190479872156e-10	Condition_Azetidine_vs_YPD	Azetidine
BUD4	171.95619473097977	-1.042060461067025	0.1988740025840866	-5.747610160366377	9.051362862346452e-9	4.4414215363672136e-8	Condition_Azetidine_vs_YPD	Azetidine
FIP1	222.87149244258498	0.5177456588713378	0.130615313501785	3.9131528039599544	9.109884738556375e-5	2.3577043717124772e-4	Condition_Azetidine_vs_YPD	Azetidine
IME1	41.83080137050403	-0.40002777678993007	0.24534473180940577	-1.330434824907041	0.18337504686079445	0.25112992310946414	Condition_Azetidine_vs_YPD	Azetidine
RPL43B	896.4205161927432	-1.6413218442340738	0.29116180338601233	-6.570352224227304	5.019637947799931e-11	3.906613714006288e-10	Condition_Azetidine_vs_YPD	Azetidine
SFC1	9.35503831165899	0.04195565839799065	0.3782025202657951	1.1514034928954888	0.24956627753225505	0.3282106214259377	Condition_Azetidine_vs_YPD	Azetidine
YJR096W	1099.8095881057245	0.4925631916007247	0.15941508176990318	3.3426383082080147	8.298598847792697e-4	0.0018421652523572338	Condition_Azetidine_vs_YPD	Azetidine
JJJ3	15.435570160417388	-1.5830829497562686	0.36141689127382276	-4.719998309843107	2.3584660294069026e-6	7.921592973194993e-6	Condition_Azetidine_vs_YPD	Azetidine
YJR098C	118.9221827292979	-0.135047190869178	0.1435885741303787	-0.8281546940626356	0.40758289805694375	0.49755788579864985	Condition_Azetidine_vs_YPD	Azetidine
YUH1	667.6458152367818	0.4488434170561031	0.12287193253639102	3.81074655193627	1.3854775561655307e-4	3.4905937814504894e-4	Condition_Azetidine_vs_YPD	Azetidine
AIM25	616.597427540531	-0.3177147464200514	0.14636631353234816	-2.023450558704197	0.04302671607935328	0.0690894561303607	Condition_Azetidine_vs_YPD	Azetidine
RSM26	502.9127825920151	-0.8680874252511571	0.19036043614110962	-4.87845346841794	1.0692088060247281e-6	3.8037596666015437e-6	Condition_Azetidine_vs_YPD	Azetidine
VPS25	315.7533706113184	0.1979219130005085	0.10612916654642608	1.9932947562780878	0.04622918026902141	0.07358266172040255	Condition_Azetidine_vs_YPD	Azetidine
URA8	1268.8112167308213	0.9939693265641233	0.16707323632033677	6.17224274961534	6.732802059228789e-10	4.0626198797537984e-9	Condition_Azetidine_vs_YPD	Azetidine
SOD1	9552.175220754943	0.8573167552628147	0.13733678532221272	6.227779109771788	4.730934323706396e-10	2.9780799830209426e-9	Condition_Azetidine_vs_YPD	Azetidine
ADO1	3810.141914272811	0.6928421430476528	0.11007733516380878	5.998979675446775	1.98561206262001e-9	1.0980350925188966e-8	Condition_Azetidine_vs_YPD	Azetidine
ECM27	660.5284923098912	1.1332582218111134	0.18394998999961157	6.594460325182297	4.268055272797023e-11	3.353545108230083e-10	Condition_Azetidine_vs_YPD	Azetidine
YJR107W	371.09073599268874	0.3559186470600549	0.1484950595934099	2.749961601849539	0.005960224858943772	0.011350582243725238	Condition_Azetidine_vs_YPD	Azetidine
ABM1	9.865235529747949	-0.10149396327035798	0.3329143687797016	-0.09019737596179306	0.9281303695084517	0.9603723845553267	Condition_Azetidine_vs_YPD	Azetidine
CPA2	5250.781744563068	0.949093002493644	0.17512755631162807	5.529343383996186	3.214316194840404e-8	1.4476573212913517e-7	Condition_Azetidine_vs_YPD	Azetidine
YMR1	321.21904774642354	-0.19997865409977159	0.12120984644566922	-1.491754212484842	0.135763591321079	0.1925251707264728	Condition_Azetidine_vs_YPD	Azetidine
YJR111C	447.2263493105529	0.6889951189571737	0.12507516308900277	5.4587079632242945	4.796118731424872e-8	2.0952644031351458e-7	Condition_Azetidine_vs_YPD	Azetidine
NNF1	59.81917535825863	-0.6201494836113352	0.22027836907301826	-3.0967845147729283	0.0019563202635574342	0.004081428426326605	Condition_Azetidine_vs_YPD	Azetidine
YJR112W-A	299.1682973737249	-0.2979343585756862	0.13776118315508243	-2.1003633038440017	0.03569689449555039	0.05837827542534109	Condition_Azetidine_vs_YPD	Azetidine
RSM7	670.3215099079945	0.07713619533347342	0.12492003602131849	0.6469451241525741	0.5176674598988875	0.6073903070219177	Condition_Azetidine_vs_YPD	Azetidine
YJR114W	32.16512649861218	0.8387205343293423	0.281694469445058	3.8604266998906223	1.1318919243022113e-4	2.887227629409261e-4	Condition_Azetidine_vs_YPD	Azetidine
YJR115W	130.5244153602958	-0.5555834946681112	0.28068426382932227	-1.80991013661873	0.07030972393575627	0.10685056144503963	Condition_Azetidine_vs_YPD	Azetidine
TDA4	308.7257078633294	0.6977444386488476	0.10745886486407911	6.454636825070903	1.0847873052356437e-10	7.916048119386607e-10	Condition_Azetidine_vs_YPD	Azetidine
STE24	1504.5914707300994	0.47452002686609723	0.1512447042788423	3.0839635159558796	0.0020426264317615645	0.004246498489477803	Condition_Azetidine_vs_YPD	Azetidine
ILM1	353.7874864019355	-0.9389350647012189	0.24669749099365432	-3.488470207780339	4.857929547926827e-4	0.001124876760691325	Condition_Azetidine_vs_YPD	Azetidine
JHD2	73.93015689952121	-0.7568059675715425	0.19795000188005335	-3.4551537561711174	5.499790858074195e-4	0.0012619092959719957	Condition_Azetidine_vs_YPD	Azetidine
YJR120W	37.718888230934574	0.7247250696706673	0.25252666069343377	2.9064423372144166	0.0036556426919556076	0.007270235678417328	Condition_Azetidine_vs_YPD	Azetidine
ATP2	11710.561155670235	0.12413725180064175	0.1084178644094753	0.9621514367653474	0.3359735394137293	0.4222544311043668	Condition_Azetidine_vs_YPD	Azetidine
IBA57	651.3039898999589	0.3128694637368282	0.11576699330132835	2.7860268767202703	0.005335844738275277	0.010256905417987062	Condition_Azetidine_vs_YPD	Azetidine
RPS5	6474.012082139566	-1.172311981885128	0.261817126128789	-5.38183289362848	7.373119674438261e-8	3.10714168659768e-7	Condition_Azetidine_vs_YPD	Azetidine
YJR124C	170.80086413781464	-1.443739468563814	0.21020233969352958	-7.227505195631771	4.919473278356244e-13	6.025665120199714e-12	Condition_Azetidine_vs_YPD	Azetidine
VPS70	922.3164654126078	0.26659669704457845	0.07976334845633386	3.279985027996177	0.0010381259565414459	0.0022730265459744853	Condition_Azetidine_vs_YPD	Azetidine
RSF2	627.5458438957365	0.03956810367649063	0.10740766783088965	0.228058297583911	0.8196009195151431	0.8791725513826093	Condition_Azetidine_vs_YPD	Azetidine
YJR128W	23.16871580858109	0.814613459412533	0.3009891019620464	3.773049531445478	1.6126425662429228e-4	4.0242371426465627e-4	Condition_Azetidine_vs_YPD	Azetidine
EFM3	90.02826609394714	0.17643732836622886	0.1479373594021494	1.0402207684399218	0.29823734474195257	0.3818580148679201	Condition_Azetidine_vs_YPD	Azetidine
STR2	1921.889707296795	1.1454454736990567	0.20213308868864882	5.9260510964320705	3.103060688809492e-9	1.6491773474264884e-8	Condition_Azetidine_vs_YPD	Azetidine
MNS1	407.50746430388665	0.5228974134820027	0.1266582926984501	4.1137538289030084	3.892765601188539e-5	1.0722695663971626e-4	Condition_Azetidine_vs_YPD	Azetidine
NMD5	322.97198397172326	-1.1221666452603503	0.16530655165300476	-6.856506663571135	7.05647907395746e-12	6.840400498763792e-11	Condition_Azetidine_vs_YPD	Azetidine
XPT1	815.4108931740656	1.1648345104526574	0.13776572524591904	8.392728175257416	4.749889435235384e-17	1.371190549299448e-15	Condition_Azetidine_vs_YPD	Azetidine
SGM1	288.96678592970886	-0.7858661971602745	0.1324344408760015	-5.877456371437048	4.166184682016281e-9	2.1564777425949993e-8	Condition_Azetidine_vs_YPD	Azetidine
MCM22	89.054708468267	-0.3652243543698619	0.1695450331022597	-1.8488858569198903	0.06447429632594748	0.09894615077843884	Condition_Azetidine_vs_YPD	Azetidine
TIM8	431.60039483026515	-0.2985122868948638	0.18075785036221234	-1.69819439640038	0.08947107782382467	0.13252802282538947	Condition_Azetidine_vs_YPD	Azetidine
TTI2	208.63728966940727	-0.11072920460917139	0.11679037603196611	-0.8518108419872004	0.39431908781107616	0.4845252170309361	Condition_Azetidine_vs_YPD	Azetidine
MET5	1564.0510817242377	-0.22234463063059345	0.18552429804324783	-1.1303559442804068	0.2583262700081362	0.3378271217728071	Condition_Azetidine_vs_YPD	Azetidine
IML1	493.26517615967157	0.09990100174671906	0.15371526466647006	0.739477439689949	0.4596171340256776	0.5500129801443144	Condition_Azetidine_vs_YPD	Azetidine
HOM6	4285.6535256377065	0.3702535277379098	0.1390111475815907	2.61698843426003	0.008870934700896704	0.01635952621190623	Condition_Azetidine_vs_YPD	Azetidine
HIR3	261.87803111337087	-0.8749911739668346	0.1062690324186284	-8.199258424212998	2.418744597220193e-16	6.0266286485109975e-15	Condition_Azetidine_vs_YPD	Azetidine
YJR140W-A	0.2601695080918816	-0.04353499365854163	0.3262057370591969	0.024780806538326847	0.9802298005211368	0.9891301567590869	Condition_Azetidine_vs_YPD	Azetidine
YJR141W	189.23716361056938	-1.0196019515952055	0.1537199577827479	-6.504671802326002	7.786318420279403e-11	5.878311590793886e-10	Condition_Azetidine_vs_YPD	Azetidine
YJR142W	763.5462173266081	0.1981437577561486	0.10265753624451514	2.065503806671832	0.03887535572865418	0.06311947623634064	Condition_Azetidine_vs_YPD	Azetidine
PMT4	1610.8299073356704	-0.6660040874454981	0.15563331881933976	-4.612120995991337	3.985808549228866e-6	1.2898273295356426e-5	Condition_Azetidine_vs_YPD	Azetidine
MGM101	309.1229383317304	-0.5901799141062642	0.13855708324243438	-4.2542478732503914	2.0975284875893703e-5	6.071159089740788e-5	Condition_Azetidine_vs_YPD	Azetidine
RPS4A	1630.1976785766342	-1.2977264154595438	0.2772263528661985	-5.581589298025379	2.3833063371346787e-8	1.089867859542467e-7	Condition_Azetidine_vs_YPD	Azetidine
YJR146W	2.5255376726600107	0.19664827050275904	0.4658336179317018	-0.14028204124340019	0.8884371530222386	0.9349491992540115	Condition_Azetidine_vs_YPD	Azetidine
HMS2	216.70811263495824	-0.2299215637402151	0.16724885915361565	-1.8844449568396635	0.05950481359803317	0.09229231799003819	Condition_Azetidine_vs_YPD	Azetidine
BAT2	7526.950551432101	0.8405695131362693	0.14982886921425687	5.481494132506776	4.2174871393696646e-8	1.8598380366278203e-7	Condition_Azetidine_vs_YPD	Azetidine
YJR149W	599.8893984016962	0.5789610630629135	0.14886599083140692	4.088516916760313	4.3413989174989734e-5	1.1848890923103196e-4	Condition_Azetidine_vs_YPD	Azetidine
DAN1	55.82589570883862	3.8784378081699322	0.26752293848131486	10.557979954174936	4.665946054656835e-26	7.110684766550289e-24	Condition_Azetidine_vs_YPD	Azetidine
DAN4	246.19617642194467	0.5123206695508886	0.1695219263567808	3.379232865874325	7.268841026410081e-4	0.0016279123460719504	Condition_Azetidine_vs_YPD	Azetidine
YJR151W-A	0	NA	NA	NA	NA	NA	Condition_Azetidine_vs_YPD	Azetidine
DAL5	7095.281452487427	1.4005177281278138	0.31924271359298256	5.671794136793591	1.4130972376535973e-8	6.7296702022849e-8	Condition_Azetidine_vs_YPD	Azetidine
PGU1	106.05142619547638	0.052188288044587694	0.21041597660617578	0.6063470988706786	0.5442842891089339	0.6327292791433109	Condition_Azetidine_vs_YPD	Azetidine
YJR154W	139.94552764264506	0.29197585415440935	0.19509148979852553	1.4684547953634328	0.1419807267078049	0.2002151284949958	Condition_Azetidine_vs_YPD	Azetidine
AAD10	1054.6103178078874	0.19884800405333058	0.1655160627018226	1.5576513637758853	0.11931591568323809	0.1715771769743821	Condition_Azetidine_vs_YPD	Azetidine
THI11	13.136226459376259	-0.010658163565088983	0.3419581280128791	1.0859309884662702	0.27750952566375164	0.3592492931004671	Condition_Azetidine_vs_YPD	Azetidine
YJR157W	0.5478627539292702	-0.40663740163680717	0.49630790821559695	0.05159311927751345	0.9588529020609072	0.9833119041009585	Condition_Azetidine_vs_YPD	Azetidine
HXT16	0	NA	NA	NA	NA	NA	Condition_Azetidine_vs_YPD	Azetidine
SOR1	0.8170299793381232	0.5821350836704636	0.5208580979040085	1.2244462827236389	0.22078391876894402	0.29568710805086657	Condition_Azetidine_vs_YPD	Azetidine
MPH3	11.179773682448245	0.14265709062485224	0.333925308071108	0.7795161303285935	0.43567573946958965	0.5261671803804314	Condition_Azetidine_vs_YPD	Azetidine
COS5	151.32780686407796	1.1707565475982156	0.18274144520434024	6.22593439004983	4.786943738339698e-10	3.010445519898276e-9	Condition_Azetidine_vs_YPD	Azetidine
YJR162C	0	NA	NA	NA	NA	NA	Condition_Azetidine_vs_YPD	Azetidine
EDE1	3309.4582337111415	0.8770567728260352	0.12042831681651994	7.133329933253358	9.79693386042162e-13	1.1204067641770136e-11	Condition_Azetidine_vs_YPD	Azetidine
YBR012W-B	0.8731450189265985	0.6270655456522852	0.5217973262644183	1.076106186144612	0.28187976934572145	0.3636138048272663	Condition_Azetidine_vs_YPD	Azetidine
ECM33	9648.76971914317	0.6348904985953798	0.10170912526455106	5.978320139816639	2.2545034525860787e-9	1.238514981632205e-8	Condition_Azetidine_vs_YPD	Azetidine
IRA1	1082.0921041157403	-0.5798984316544318	0.16536985600195572	-3.539045683166148	4.0157635108435127e-4	9.41176619690899e-4	Condition_Azetidine_vs_YPD	Azetidine
YBL113C	61.69652641926528	-0.1578181781544689	0.20141503046316725	-0.9451277585537361	0.34459365525662283	0.4315158079298011	Condition_Azetidine_vs_YPD	Azetidine
YBL113W-A	0.14441921665177426	0.03293035056175257	0.22902570151425244	0.016302135616123162	0.9869933537932368	0.9891301567590869	Condition_Azetidine_vs_YPD	Azetidine
YBL112C	0	NA	NA	NA	NA	NA	Condition_Azetidine_vs_YPD	Azetidine
YBL111C	0.08055556601040413	0.078542838592366	0.22902440149368058	0.22979237652519022	0.8182531088769376	0.878442434873947	Condition_Azetidine_vs_YPD	Azetidine
YBL109W	4.098656426951798	0.932575728498306	0.3715630264601719	1.6054711775509596	0.10839015123428923	0.15756004015933836	Condition_Azetidine_vs_YPD	Azetidine
PAU9	0.1447609586396778	-0.00432808655492941	0.22902562038579724	0.016276987289437408	0.9870134165928223	0.9891301567590869	Condition_Azetidine_vs_YPD	Azetidine
YBL108W	0.01573014930456984	0.010883160934105776	0.2290239756413705	0.01628564586954868	0.9870065089610356	0.9891301567590869	Condition_Azetidine_vs_YPD	Azetidine
YBL107W-A	0	NA	NA	NA	NA	NA	Condition_Azetidine_vs_YPD	Azetidine
MIX23	475.74374010374845	-0.48828259105253685	0.15543712136094678	-2.9923402624570077	0.0027684750594021684	0.005620141593637673	Condition_Azetidine_vs_YPD	Azetidine
SRO77	143.56477751961935	0.1875236321756389	0.17848541154276143	1.0693748979842002	0.2849007736517041	0.367005065802952	Condition_Azetidine_vs_YPD	Azetidine
PKC1	750.9905301689566	0.31148573184913697	0.10369225905451222	2.986592527398448	0.002821054546405206	0.005721563120579795	Condition_Azetidine_vs_YPD	Azetidine
SEA4	240.24409512524315	-0.12986111193787322	0.11203070691246074	-1.1626323701676429	0.24497869149585436	0.3228771853122151	Condition_Azetidine_vs_YPD	Azetidine
RTG3	462.3682691893278	1.1500603718617657	0.17768899825753592	6.602970103274132	4.030008385320084e-11	3.1869754672035594e-10	Condition_Azetidine_vs_YPD	Azetidine
SFT2	1629.1682625529359	0.9919955413507702	0.12759441781343656	7.666230899645108	1.771242083485432e-14	3.014792044955854e-13	Condition_Azetidine_vs_YPD	Azetidine
ECM21	813.1381727043355	0.7498070573238083	0.17044994224601132	4.423749978955314	9.7002273181975e-6	2.952419396941394e-5	Condition_Azetidine_vs_YPD	Azetidine
YBL100W-C	8.231057202186566	0.014206580897016981	0.37400439373376776	1.4363408573416978	0.1509053733694193	0.21107426076623367	Condition_Azetidine_vs_YPD	Azetidine
YBL100W-B	37.02863177862824	0.3628377835359496	0.26524741778154864	2.487187847921235	0.01287573921824125	0.02300292232746317	Condition_Azetidine_vs_YPD	Azetidine
YBL100W-A	0	NA	NA	NA	NA	NA	Condition_Azetidine_vs_YPD	Azetidine
YBL100C	1.5657643350376296	1.027260557025756	0.5189192253114842	1.8984042037966729	0.057642856280667135	0.0897869353951062	Condition_Azetidine_vs_YPD	Azetidine
ATP1	4065.4664562043454	0.40453666031528046	0.0929065936436924	4.099498919851221	4.140456026215095e-5	1.1352472108697707e-4	Condition_Azetidine_vs_YPD	Azetidine
BNA4	458.70625276468485	-0.13168649295249563	0.10053672215643925	-1.411350811548618	0.15814119904088392	0.22002107798618095	Condition_Azetidine_vs_YPD	Azetidine
BRN1	36.5674370434389	-1.0166011845178067	0.226228441727987	-4.667981146982351	3.0417380346387176e-6	1.002137221769106e-5	Condition_Azetidine_vs_YPD	Azetidine
YBL096C	29.85324696082729	2.1479606329825605	0.31138623147678496	6.691535067094445	2.2084156469061818e-11	1.8745787220435505e-10	Condition_Azetidine_vs_YPD	Azetidine
YBL095W	492.90067713632135	0.7692332304204154	0.12980404346275035	5.882998177782641	4.029003636568551e-9	2.0920808898917366e-8	Condition_Azetidine_vs_YPD	Azetidine
YBL094C	15.185054022031071	2.0713918912426528	0.2948121602271121	6.125142514955714	9.06024737261269e-10	5.310536765002769e-9	Condition_Azetidine_vs_YPD	Azetidine
ROX3	387.52577810798056	0.45541834594016056	0.1387589677110512	3.446549229782397	5.677951040363816e-4	0.0012986950494765822	Condition_Azetidine_vs_YPD	Azetidine
RPL32	2993.682817019795	-1.4595509831260267	0.26553369764106954	-6.2202400754501275	4.963947579311834e-10	3.10974044913335e-9	Condition_Azetidine_vs_YPD	Azetidine
SCS22	322.0943020193722	0.6741769444769254	0.15378353152097865	4.444064298069365	8.8275204030196e-6	2.705647390130376e-5	Condition_Azetidine_vs_YPD	Azetidine
MAP2	1676.769544337071	0.37913564823606133	0.09627612375603938	3.904413429256651	9.445419468448945e-5	2.4368438494781864e-4	Condition_Azetidine_vs_YPD	Azetidine
MRP21	473.90654808956083	0.05873403805236735	0.10666364794566346	0.45789046823102214	0.6470311352244942	0.7272718746356965	Condition_Azetidine_vs_YPD	Azetidine
AVT5	934.6889882669643	0.6800516953844034	0.16547069712308038	4.330726282895071	1.4861833082128426e-5	4.404775766041953e-5	Condition_Azetidine_vs_YPD	Azetidine
TEL1	507.51663233682956	-0.30077201991209834	0.11408188231292443	-2.5950183609324498	0.009458586599375608	0.017313440778130827	Condition_Azetidine_vs_YPD	Azetidine
RPL23A	1188.2137547364346	-1.544616274160743	0.2811879538827179	-6.384958269143687	1.714442156254465e-10	1.1807485991448541e-9	Condition_Azetidine_vs_YPD	Azetidine
YBL086C	398.6292462114477	-0.03311783515654903	0.13962991673674618	-0.20906081524575773	0.8344007636620248	0.8906708265641388	Condition_Azetidine_vs_YPD	Azetidine
BOI1	530.850562779482	-0.1777549214572987	0.09861751851750067	-1.8458678068672874	0.06491140209814496	0.09952372904753017	Condition_Azetidine_vs_YPD	Azetidine
CDC27	210.97846075397948	-0.4282522560581012	0.13274254978394712	-3.3109846082175354	9.296832206169272e-4	0.002045740142613406	Condition_Azetidine_vs_YPD	Azetidine
YBL083C	9.575224390181678	0.48598962351906494	0.3108320469188706	0.42214071990692736	0.6729223075610805	0.7513387422609074	Condition_Azetidine_vs_YPD	Azetidine
ALG3	364.11151024400067	0.3277376497624877	0.13798771954776232	2.2168085618118076	0.026636176201313363	0.04499790220345617	Condition_Azetidine_vs_YPD	Azetidine
YBL081W	218.65188240524296	-0.8806139774445026	0.26005130795716463	-3.7760281090126275	1.5934901645276724e-4	3.9855500183778e-4	Condition_Azetidine_vs_YPD	Azetidine
PET112	269.0601562349975	-0.08027158755464216	0.10819369157827019	-0.6161995250385742	0.5377628418769296	0.6268160624011951	Condition_Azetidine_vs_YPD	Azetidine
NUP170	488.56849494221166	-1.317176789745377	0.17407230940259807	-7.447177725871997	9.535812257659236e-14	1.4023085057345129e-12	Condition_Azetidine_vs_YPD	Azetidine
ATG8	602.650998604508	1.3780062800431045	0.1774724819272553	8.110984402549871	5.021130122936125e-16	1.1793356880143522e-14	Condition_Azetidine_vs_YPD	Azetidine
YBL077W	6.328964882622229	0.024089797318010146	0.36757764105455326	-0.5687486821757576	0.5695267052082806	0.6560218842028236	Condition_Azetidine_vs_YPD	Azetidine
ILS1	2970.8739258214987	-0.40092478325824904	0.09403477024570982	-4.454904381223947	8.393059281082971e-6	2.5809346536338206e-5	Condition_Azetidine_vs_YPD	Azetidine
SSA3	454.41698909159135	1.2761618387243077	0.22818898296021412	5.630332771062535	1.798622578891871e-8	8.42485615402318e-8	Condition_Azetidine_vs_YPD	Azetidine
AAR2	52.440269609971736	0.15808955185088505	0.20678820683267166	1.0625704999292878	0.28797677099737745	0.37031235878057583	Condition_Azetidine_vs_YPD	Azetidine
YBL073W	0.33541285841666957	-0.17198508563480613	0.44329948193937924	-0.22804088555009	0.8196144557060353	0.8791725513826093	Condition_Azetidine_vs_YPD	Azetidine
RPS8A	1183.552447097302	-1.4367707680734358	0.2390696436127556	-6.578269320269309	4.7595555880686734e-11	3.7218815953000017e-10	Condition_Azetidine_vs_YPD	Azetidine
YBL071C-B	1.9487076280642082	0.26055390777123516	0.4718075944156348	0.29706735972980075	0.7664150832584815	0.8334414272473994	Condition_Azetidine_vs_YPD	Azetidine
KTI11	49.6968220898093	-1.1109505992090427	0.2782288881350305	-4.117200709567309	3.8350206978383126e-5	1.0590345820874194e-4	Condition_Azetidine_vs_YPD	Azetidine
YBL071C	0.5971137619136726	-0.23370904338165288	0.48483435559224575	-1.0847560287172748	0.2780297252520521	0.35963852932820717	Condition_Azetidine_vs_YPD	Azetidine
YBL070C	1.7668782126542226	-0.48294431738537064	0.5232480947072337	-1.3450247142386471	0.1786172536057772	0.24528056640374224	Condition_Azetidine_vs_YPD	Azetidine
AST1	99.3800631162272	-0.8265221992277636	0.2115816748515432	-4.229008369513913	2.3472361481495817e-5	6.731696194841702e-5	Condition_Azetidine_vs_YPD	Azetidine
YBL068W-A	0	NA	NA	NA	NA	NA	Condition_Azetidine_vs_YPD	Azetidine
PRS4	200.5428426301759	-1.152587338846876	0.2193822318167123	-5.707273475708715	1.1480025218840755e-8	5.551926587384757e-8	Condition_Azetidine_vs_YPD	Azetidine
UBP13	553.1882177115065	-0.22529794415549032	0.09659797726604165	-2.359032989898759	0.018322626825201884	0.031882149119901206	Condition_Azetidine_vs_YPD	Azetidine
SEF1	183.20920917975468	-0.08011096826211354	0.18040063821759195	-0.5228516632676019	0.6010774841076398	0.6850192614534545	Condition_Azetidine_vs_YPD	Azetidine
YBL065W	18.483319141242237	0.41961224800236424	0.285795128633582	2.119625428320263	0.03403764629894298	0.055972069309152654	Condition_Azetidine_vs_YPD	Azetidine
PRX1	2269.0426940278044	0.8089171441011673	0.1268189056803678	6.465869533017722	1.0071794983930655e-10	7.399156113194797e-10	Condition_Azetidine_vs_YPD	Azetidine
KIP1	174.02737338367766	-0.4580520655124321	0.11145062323840724	-4.085462316173718	4.398913987363377e-5	1.2000867343543801e-4	Condition_Azetidine_vs_YPD	Azetidine
YBL062W	1.8722677470551785	-0.6636832549230304	0.508847500145931	-1.3788802307446564	0.16793168439779219	0.23206586416253314	Condition_Azetidine_vs_YPD	Azetidine
SKT5	518.2337452782034	-0.007729224110573573	0.07931198703933301	-0.089545055251221	0.9286487484594561	0.9607570648334095	Condition_Azetidine_vs_YPD	Azetidine
YEL1	167.8733842022948	-0.5225051084016302	0.14404197765220156	-3.4771836913911605	5.067105356278965e-4	0.001167947288065285	Condition_Azetidine_vs_YPD	Azetidine
CMC2	315.53437569964143	0.072100025883756	0.14685230771569646	0.4756642022230292	0.6343136280570606	0.7159244238129381	Condition_Azetidine_vs_YPD	Azetidine
YBL059W	136.3657857295712	-0.11385491797332747	0.14324414355676454	-0.7250403991524239	0.4684272466230689	0.5584143618557341	Condition_Azetidine_vs_YPD	Azetidine
SHP1	1189.5361277573759	0.6002883374324376	0.09329955377346524	6.450950860842512	1.1115053867684609e-10	8.101996439926278e-10	Condition_Azetidine_vs_YPD	Azetidine
PTH2	538.7397803801473	0.23910976018024838	0.10570720992336426	2.215748807794116	0.026708710194785497	0.045097185752751706	Condition_Azetidine_vs_YPD	Azetidine
PTC3	2007.7520431871544	-0.25320181310672146	0.07826548609730649	-3.2393663761425424	0.0011979558379502193	0.002597685177395032	Condition_Azetidine_vs_YPD	Azetidine
YBL055C	359.53651504549663	-0.4405306302026501	0.09579929707486591	-4.621600613452632	3.807905739411152e-6	1.2383725216060188e-5	Condition_Azetidine_vs_YPD	Azetidine
TOD6	75.85440272150704	-1.5563688239638005	0.265000903911088	-6.15241312311586	7.631277691295303e-10	4.5337953500506e-9	Condition_Azetidine_vs_YPD	Azetidine
YBL053W	1.4879623172191518	-1.2119545659402293	0.526031847883925	-2.770206911707554	0.005602069252340064	0.010737162857731629	Condition_Azetidine_vs_YPD	Azetidine
SAS3	152.63766308470693	-1.194757288455638	0.1411748141314577	-8.51644178226155	1.6453030558207197e-17	5.337460853858008e-16	Condition_Azetidine_vs_YPD	Azetidine
PIN4	384.62317430887924	-0.3587917168860858	0.146161868767066	-2.7292054582631367	0.006348713532983064	0.012024023058276883	Condition_Azetidine_vs_YPD	Azetidine
SEC17	1690.8452611095395	0.6221480852463555	0.12096823228746975	5.280989839077294	1.2848781710648973e-7	5.216732747824208e-7	Condition_Azetidine_vs_YPD	Azetidine
MOH1	466.1197679507975	1.8300525865716888	0.21195265905460137	8.834911458819372	1.0017757233710929e-18	4.128702085063378e-17	Condition_Azetidine_vs_YPD	Azetidine
RRT1	110.05625666341102	0.37655808993019724	0.31979346411160536	2.2455049068149036	0.024735737590111124	0.041993079903626475	Condition_Azetidine_vs_YPD	Azetidine
PSY4	194.60215112898425	-0.1800226096805237	0.13941160993521826	-1.2478052410177816	0.21210238890490618	0.2852261347206752	Condition_Azetidine_vs_YPD	Azetidine
COR1	2693.916870693156	0.28796624477963434	0.08749963906071904	3.2155112982801177	0.0013021236900181768	0.002799480492352071	Condition_Azetidine_vs_YPD	Azetidine
YBL044W	3.572708534018671	-0.14849377413393908	0.45247235728329066	0.18500399923239086	0.8532258987887913	0.9071566649017502	Condition_Azetidine_vs_YPD	Azetidine
ECM13	76.90152415088886	0.8912950490605461	0.17367907086434298	4.887894396910731	1.019201728249737e-6	3.645648976648759e-6	Condition_Azetidine_vs_YPD	Azetidine
FUI1	604.5260196134088	0.2981761014950446	0.12519939546751863	2.1439084475276355	0.032040223205405886	0.05316778492403767	Condition_Azetidine_vs_YPD	Azetidine
PRE7	1721.1821068288054	0.331840163320535	0.09454564095484813	3.49036517785615	4.8236092889235034e-4	0.001118115021942544	Condition_Azetidine_vs_YPD	Azetidine
ERD2	1648.9512246101053	-0.40326009355527825	0.2002532701088493	-1.5305234915430317	0.12588720326476108	0.18023570963381674	Condition_Azetidine_vs_YPD	Azetidine
YBL039W-B	187.32247370270792	-0.10784124881621898	0.2099165580149167	0.03865843407052047	0.9691627134247571	0.9891301567590869	Condition_Azetidine_vs_YPD	Azetidine
URA7	171.95759617588288	-1.662593881187523	0.3565853066503244	-5.5431011079634835	2.971611552441919e-8	1.3465702846748567e-7	Condition_Azetidine_vs_YPD	Azetidine
YBL039C-A	0	NA	NA	NA	NA	NA	Condition_Azetidine_vs_YPD	Azetidine
MRPL16	646.5499293146153	0.14363439447000964	0.12770627129077738	1.1719243249799174	0.24122743993807552	0.3185096542241001	Condition_Azetidine_vs_YPD	Azetidine
APL3	375.39014356720645	-0.058845415544839005	0.10837574291715414	-0.5582450170699363	0.5766770845798079	0.6619311499827433	Condition_Azetidine_vs_YPD	Azetidine
YBL036C	487.13766131702243	-0.47096773616878546	0.10902945045123726	-4.260606590028487	2.038728229728908e-5	5.919267208424251e-5	Condition_Azetidine_vs_YPD	Azetidine
POL12	208.61742357796874	-0.42173415442962203	0.1262046950637006	-3.323542736478779	8.88818028424443e-4	0.0019624071901163664	Condition_Azetidine_vs_YPD	Azetidine
STU1	157.57629754192706	-0.5579840427538072	0.14683351422605506	-3.782085207247091	1.5552010532235295e-4	3.894242453868471e-4	Condition_Azetidine_vs_YPD	Azetidine
RIB1	645.0679307445533	0.6427459321567235	0.12831626071992808	5.388741031056523	7.095295821595515e-8	3.0035835606534503e-7	Condition_Azetidine_vs_YPD	Azetidine
HEK2	569.2052661673246	0.04309520849775659	0.09931613473876207	0.29860336256567294	0.7652426994870393	0.8324427971013559	Condition_Azetidine_vs_YPD	Azetidine
SHE1	56.47970370366208	-0.9726845382164062	0.22964071395616897	-4.648996918292784	3.335531958050953e-6	1.0933549641743327e-5	Condition_Azetidine_vs_YPD	Azetidine
PET9	3429.736326248408	0.2816835399305102	0.14261739066217083	1.5816652590660232	0.11372600759856676	0.1646953652582117	Condition_Azetidine_vs_YPD	Azetidine
YBL029C-A	384.39055531410816	-0.32016968314684946	0.13986913388866817	-2.016265052219362	0.043772267259424076	0.0701148050234676	Condition_Azetidine_vs_YPD	Azetidine
YBL029W	53.17676933024044	-1.1118753082942572	0.18913353072850603	-6.13042941382887	8.764219509802208e-10	5.146230326857873e-9	Condition_Azetidine_vs_YPD	Azetidine
YBL028C	90.4483278724998	-2.136617372672122	0.29167148447289404	-7.7764748828130354	7.45733819810507e-15	1.4002274272831667e-13	Condition_Azetidine_vs_YPD	Azetidine
RPL19B	2351.144122005384	-1.3718533241777489	0.23800065889994046	-6.4096244541081955	1.4587852396502917e-10	1.0323347381672096e-9	Condition_Azetidine_vs_YPD	Azetidine
LSM2	335.2393534841265	-1.5832336161270593	0.3427215098057031	-3.949240437899614	7.839957234917831e-5	2.0541879152505616e-4	Condition_Azetidine_vs_YPD	Azetidine
RRN10	102.06665528122552	-0.14656044269842866	0.15064907813566586	-0.8222231525503948	0.4109499040857922	0.5011080613089312	Condition_Azetidine_vs_YPD	Azetidine
NCL1	328.4550234582206	-1.5838549722722677	0.234210182296157	-7.030147058889956	2.063159703736471e-12	2.2383916454611085e-11	Condition_Azetidine_vs_YPD	Azetidine
MCM2	347.09575450154136	-0.047795840161264515	0.09471031370563227	-0.5064412015083569	0.6125469569089872	0.6956707467286989	Condition_Azetidine_vs_YPD	Azetidine
PIM1	1261.0387543561992	0.39415534775452954	0.09645242336695474	4.004677102211293	6.210225048776512e-5	1.6469285610939895e-4	Condition_Azetidine_vs_YPD	Azetidine
HAP3	111.55097215078331	-0.4669549859031995	0.15558006770129634	-2.984771878449502	0.0028378987890208944	0.005750386754623971	Condition_Azetidine_vs_YPD	Azetidine
RFT1	452.1852689938868	-0.7152613021444102	0.17954033461358035	-3.7348153496302077	1.8785296751862274e-4	4.6470384905607204e-4	Condition_Azetidine_vs_YPD	Azetidine
APN2	284.5102859509604	-0.016738691307626556	0.10023539295727735	-0.03318398935320652	0.9735278657365949	0.9891301567590869	Condition_Azetidine_vs_YPD	Azetidine
POP8	171.22599778686543	-0.744156143203287	0.20498207457488232	-3.798473658607245	1.4558989844681405e-4	3.6595727062599636e-4	Condition_Azetidine_vs_YPD	Azetidine
PEP1	1866.7407477254076	0.18703140885237482	0.11510203565519675	1.684074179661047	0.09216733367880414	0.13593800080963392	Condition_Azetidine_vs_YPD	Azetidine
FUS3	401.9700775397214	-0.17283906954091013	0.12162118845463088	-1.3639876562291577	0.17257145066038684	0.23801364886260717	Condition_Azetidine_vs_YPD	Azetidine
ACH1	1312.108228087452	0.6075264766654651	0.13678427514952693	4.3772288934649914	1.201977273760868e-5	3.60153501369683e-5	Condition_Azetidine_vs_YPD	Azetidine
RRN6	134.92650794532	-0.37854797106946836	0.1572744251129983	-2.391794807727924	0.016766212905770423	0.029408188750405136	Condition_Azetidine_vs_YPD	Azetidine
FMT1	17.85139536420269	0.36760935623222807	0.3039023229961742	0.9453619625178761	0.3444741145324649	0.4314485612636167	Condition_Azetidine_vs_YPD	Azetidine
YBL012C	0.614791937728053	0.048150396928290234	0.512338308599581	0.06288419188344363	0.9498587229781092	0.9768399578900736	Condition_Azetidine_vs_YPD	Azetidine
SCT1	514.6091436148488	-0.18698146435842988	0.1173372912021104	-1.792298446421466	0.07308517203181897	0.11063227819923994	Condition_Azetidine_vs_YPD	Azetidine
YBL010C	81.32392146952847	-0.055971693462024255	0.1750656053892102	-0.1484820374373581	0.8819623608664728	0.9302268390082079	Condition_Azetidine_vs_YPD	Azetidine
ALK2	109.95830874997132	-1.4782785584159406	0.2731284508290023	-5.705531748225278	1.1598043615504658e-8	5.6048657678762554e-8	Condition_Azetidine_vs_YPD	Azetidine
YBL008W-A	0.07981895389349052	-4.96274822549895e-4	0.22902577307881603	0.016278869381220487	0.9870119150997858	0.9891301567590869	Condition_Azetidine_vs_YPD	Azetidine
HIR1	211.41904609075382	-0.4729454885741253	0.1273779206097418	-3.585808934495855	3.3603493071531046e-4	7.978394568758803e-4	Condition_Azetidine_vs_YPD	Azetidine
SLA1	1995.1034135474392	0.7660251384695145	0.12458956405897277	6.0135058965006385	1.8155332372318732e-9	1.0073826675343323e-8	Condition_Azetidine_vs_YPD	Azetidine
LDB7	557.7725392966337	0.6104251387683637	0.1332644908019628	4.630595153890605	3.6461617239781144e-06	1.187539650955695e-5	Condition_Azetidine_vs_YPD	Azetidine
YBL006W-A	18.38322982141248	1.2578139928981615	0.3058675798339267	3.811432107356251	1.3816400511966798e-4	3.482264329035324e-4	Condition_Azetidine_vs_YPD	Azetidine
PDR3	1088.0859167172393	0.7162281165270178	0.2069642694376781	3.652843227372523	2.5935258675518423e-4	6.264421308539338e-4	Condition_Azetidine_vs_YPD	Azetidine
YBL005W-B	121.939414567521	-0.16418091339931865	0.17302915587096324	-1.1376191681547083	0.2552795391160992	0.33427525801096025	Condition_Azetidine_vs_YPD	Azetidine
YBL005W-A	0	NA	NA	NA	NA	NA	Condition_Azetidine_vs_YPD	Azetidine
UTP20	218.25885489761876	-2.4871514873351943	0.291160249826612	-8.816814598594902	1.1776199864484652e-18	4.7343213320225716e-17	Condition_Azetidine_vs_YPD	Azetidine
HTA2	2251.2504422372895	-0.09346356338513845	0.16139191375838463	-1.1196480402360884	0.2628637751808153	0.3430000634726967	Condition_Azetidine_vs_YPD	Azetidine
HTB2	2619.807404898972	0.16138665866336074	0.16293373614085452	0.622574283267512	0.533564315081979	0.6231415000413846	Condition_Azetidine_vs_YPD	Azetidine
ECM15	1802.385111433031	0.059122031359658274	0.11865238538709914	0.5704127406947327	0.5683977902184925	0.6549517705823423	Condition_Azetidine_vs_YPD	Azetidine
NTH2	653.0744527346147	0.006543811437598163	0.10411977286668309	0.1326716172402676	0.8944530905573669	0.9387173450388252	Condition_Azetidine_vs_YPD	Azetidine
RER2	160.14485759128604	-0.9542034622317821	0.18690651069280678	-4.881150166291073	1.0546888897395073e-6	3.760270018750267e-6	Condition_Azetidine_vs_YPD	Azetidine
COQ1	906.5673614449636	0.01260148697017289	0.08241467030006216	0.17453842967201175	0.8614423317296548	0.9134355339521727	Condition_Azetidine_vs_YPD	Azetidine
GPI18	968.4142449497201	-0.23096627183359883	0.2467504311346264	-0.7170984552977995	0.4733133488231069	0.5631122684890739	Condition_Azetidine_vs_YPD	Azetidine
RCR1	1450.8302970106447	1.6729980362285617	0.2030059331177171	8.061910369215312	7.511126741203692e-16	1.6684885944104338e-14	Condition_Azetidine_vs_YPD	Azetidine
UGA2	2134.364865753515	1.864336220942875	0.20315022265043822	9.683814177639185	3.5328433189014506e-22	2.7892436468386996e-20	Condition_Azetidine_vs_YPD	Azetidine
DSF2	293.50038322843204	0.061563881592670476	0.09221277297421407	0.684201569151858	0.4938478915448587	0.5832015197861703	Condition_Azetidine_vs_YPD	Azetidine
FLR1	2252.8422568582178	0.7975174185066337	0.15264192746056865	5.220904573041957	1.7805127660436095e-7	7.097141214041224e-7	Condition_Azetidine_vs_YPD	Azetidine
HHF1	1361.2134813426096	-0.744118699299441	0.128322695864791	-5.962416615941152	2.485344874123035e-9	1.3482172980238617e-8	Condition_Azetidine_vs_YPD	Azetidine
HHT1	2113.4935016045056	-0.5443805365322458	0.1217735772699375	-4.739457004469201	2.142916984879827e-6	7.253375517519373e-6	Condition_Azetidine_vs_YPD	Azetidine
IPP1	6019.856671422551	0.35947282606305314	0.11137491031998759	3.1275883450127417	0.0017624684263883696	0.0037172370769626606	Condition_Azetidine_vs_YPD	Azetidine
YBR012C	0	NA	NA	NA	NA	NA	Condition_Azetidine_vs_YPD	Azetidine
YBR012W-A	0	NA	NA	NA	NA	NA	Condition_Azetidine_vs_YPD	Azetidine
YBR013C	0	NA	NA	NA	NA	NA	Condition_Azetidine_vs_YPD	Azetidine
GRX7	358.0247851772309	-0.23772922005258276	0.12222994739231423	-1.7850514165915465	0.0742529773153537	0.11206350998330557	Condition_Azetidine_vs_YPD	Azetidine
MNN2	1069.846479607555	-0.5975126516618285	0.1366460873666858	-4.445865016553135	8.753890437714986e-6	2.6847590735449112e-5	Condition_Azetidine_vs_YPD	Azetidine
YBR016W	690.3300446516455	2.101032446638926	0.21591683458802244	9.669712083387342	4.055173110480468e-22	3.163517784878394e-20	Condition_Azetidine_vs_YPD	Azetidine
KAP104	603.8212175310089	-0.5196319702653528	0.0937940238317274	-5.632425399604206	1.77692716829383e-8	8.34112015317297e-8	Condition_Azetidine_vs_YPD	Azetidine
GAL7	108.05725645303929	0.6214696574948685	0.1926535124294181	3.447622564684373	5.65543744235494e-4	0.0012944492336623096	Condition_Azetidine_vs_YPD	Azetidine
GAL10	152.07766281381157	0.47218662225572344	0.23057054906295169	2.816729177685966	0.0048515416009181885	0.009419896921723523	Condition_Azetidine_vs_YPD	Azetidine
GAL1	104.94568353216404	0.5151551339520049	0.1569708167984492	3.1561596458134753	0.0015986133619336868	0.003391296005422936	Condition_Azetidine_vs_YPD	Azetidine
FUR4	144.03292852325606	-1.8011440356370185	0.2526121247283917	-7.331141800489356	2.2820004920662974e-13	3.070626124129455e-12	Condition_Azetidine_vs_YPD	Azetidine
POA1	501.1198041030088	0.4826966073603998	0.1289051046499027	3.8280391568727596	1.2916821037754504e-4	3.266844008506572e-4	Condition_Azetidine_vs_YPD	Azetidine
CHS3	1018.3319981339371	-0.16135337846864342	0.11718437535758254	-1.5497975796894685	0.12119010814469099	0.17404312484596976	Condition_Azetidine_vs_YPD	Azetidine
SCO2	331.7398663786395	0.2959007881926616	0.11261069264825939	2.6850786797063084	0.007251273384253858	0.013615356586537402	Condition_Azetidine_vs_YPD	Azetidine
OLA1	1803.3529015970935	-0.46851156238033703	0.25315571154406713	-2.7190068237309823	0.006547825728171361	0.012383232899482519	Condition_Azetidine_vs_YPD	Azetidine
ETR1	1505.670873026841	0.5668618702186915	0.10958972405818176	5.267242627182676	1.3848811987003097e-7	5.60539005255289e-7	Condition_Azetidine_vs_YPD	Azetidine
YBR027C	21.20242952994518	-1.5224005927227673	0.2814441939039737	-5.526142713058005	3.2734788701155696e-8	1.4712693440238222e-7	Condition_Azetidine_vs_YPD	Azetidine
YPK3	290.8368192380281	-0.7173560890255674	0.11417250147115476	-6.280772657199659	3.3689448079422937e-10	2.183649389361607e-9	Condition_Azetidine_vs_YPD	Azetidine
CDS1	690.5994462307519	0.38597414422037446	0.18474531998180332	1.9209507505495231	0.05473791669877571	0.08579229086990606	Condition_Azetidine_vs_YPD	Azetidine
RKM3	111.53441452641003	-0.6987699704362194	0.1693682189909748	-4.246314373296533	2.173156620748891e-5	6.265154129242184e-5	Condition_Azetidine_vs_YPD	Azetidine
RPL4A	2324.5618589414903	-1.0605972543243773	0.2626320777068932	-4.771521398565443	1.82839551193336e-6	6.266462233106333e-6	Condition_Azetidine_vs_YPD	Azetidine
YBR032W	0.8419517152966138	0.015039683714564244	0.5202640481217206	-0.7952950114999785	0.42644191467458137	0.5167296351446988	Condition_Azetidine_vs_YPD	Azetidine
EDS1	186.07438184286426	0.429929400342831	0.16547142159796302	2.9059972692926546	0.003660846438420004	0.00727396201060227	Condition_Azetidine_vs_YPD	Azetidine
HMT1	294.1989366362241	-1.138042842070818	0.26044059617252924	-4.901065806484307	9.53181185758863e-7	3.4206989651028638e-6	Condition_Azetidine_vs_YPD	Azetidine
PDX3	2023.6584929746175	0.8393505485276419	0.13692054574788448	6.157070785220241	7.410273364258532e-10	4.422542928596189e-9	Condition_Azetidine_vs_YPD	Azetidine
CSG2	3260.3012917936167	0.9201392941062323	0.08795906943642141	10.38655506056455	2.8547858908728976e-25	3.857399336893781e-23	Condition_Azetidine_vs_YPD	Azetidine
SCO1	541.2287982476341	0.47183152460275574	0.12667923569106004	3.596489425620449	3.2254068879043236e-4	7.66633708249439e-4	Condition_Azetidine_vs_YPD	Azetidine
CHS2	536.9805158231906	-0.1659252936499406	0.14249844262488956	-1.455565376548603	0.1455128051921211	0.20427279614909374	Condition_Azetidine_vs_YPD	Azetidine
ATP3	1663.372745292074	0.0010190531228026	0.08146935152886482	-0.058917016216866805	0.9530182046136368	0.9791671832601384	Condition_Azetidine_vs_YPD	Azetidine
FIG1	3.7121873951077182	0.5188054253457121	0.41494108680999625	0.426061418033352	0.6700630928941802	0.7484103370948633	Condition_Azetidine_vs_YPD	Azetidine
FAT1	1117.1193056873308	0.28435642447820597	0.08006525814794538	3.5300035063237476	4.155541596536645e-4	9.708115537292205e-4	Condition_Azetidine_vs_YPD	Azetidine
CST26	409.62162053792946	-0.6896714074184139	0.1303764883388285	-5.41389310659062	6.166898959282071e-8	2.647609933734754e-7	Condition_Azetidine_vs_YPD	Azetidine
QDR3	855.8435945144957	1.2710991947859616	0.1830941254545126	6.844182735520106	7.691369150886935e-12	7.390255431929925e-11	Condition_Azetidine_vs_YPD	Azetidine
TCM62	482.4272660624802	-0.3032178242037103	0.10823252098663072	-2.7904621225698456	0.005263285824758741	0.010144209414601184	Condition_Azetidine_vs_YPD	Azetidine
GIP1	145.72431553432892	0.23968322044752688	0.15603545728587528	2.174311303048582	0.029681764126103412	0.04956794095778687	Condition_Azetidine_vs_YPD	Azetidine
ZTA1	942.2622780942705	0.9591635387276852	0.1626191551000159	6.1812890540496355	6.358027721758861e-10	3.881743255139828e-9	Condition_Azetidine_vs_YPD	Azetidine
FMP23	448.9987471430448	0.7590172567666893	0.19623621141071126	4.339176369091728	1.4301771200321466e-5	4.244542874805551e-5	Condition_Azetidine_vs_YPD	Azetidine
RPS11B	1860.0814175935716	-0.9888689274140959	0.257204281337705	-4.725027027934674	2.3008475237028567e-6	7.743941357383061e-6	Condition_Azetidine_vs_YPD	Azetidine
REB1	314.4799894985998	-0.5349103104074637	0.13314959532236764	-4.082137798007578	4.462332424774089e-5	1.2163753901640851e-4	Condition_Azetidine_vs_YPD	Azetidine
REG2	128.3127624885287	-0.26716060683179804	0.18696020838223348	-1.173131648622137	0.24074301666626563	0.317934096778323	Condition_Azetidine_vs_YPD	Azetidine
YBR051W	1.9077448570653295	-0.19718504971236622	0.493853542610709	-0.45586153754587017	0.6484895492608322	0.7285362620103263	Condition_Azetidine_vs_YPD	Azetidine
RFS1	2929.534423191442	0.505178864624771	0.14471102087719914	3.5991507534559557	3.192580817456506e-4	7.610397270568383e-4	Condition_Azetidine_vs_YPD	Azetidine
YBR053C	1931.6691036965444	0.768638463818631	0.14742421739405595	5.317639640877571	1.0512200236425309e-7	4.337439287579318e-7	Condition_Azetidine_vs_YPD	Azetidine
YRO2	1234.187957829024	-0.8206965016763947	0.2496210580379494	-4.018492265590433	5.85717314598869e-5	1.5602461636448736e-4	Condition_Azetidine_vs_YPD	Azetidine
PRP6	278.85636308099316	-1.0883386511307984	0.13461257955600184	-8.08518718788672	6.206879097561304e-16	1.4221565988223506e-14	Condition_Azetidine_vs_YPD	Azetidine
YBR056W	2336.660509080942	0.7297330780899935	0.15271675496370357	4.874261803805255	1.0921607335496849e-6	3.87699311319127e-6	Condition_Azetidine_vs_YPD	Azetidine
YBR056W-A	2146.818483513685	2.3207838642372987	0.2808351806475005	7.8711578860680405	3.5137385720983207e-15	6.998640991781245e-14	Condition_Azetidine_vs_YPD	Azetidine
YBR056C-B	14.374962222528405	1.7479538915546151	0.35152604879567345	4.271059558788057	1.945464384173464e-5	5.6761478670920346e-5	Condition_Azetidine_vs_YPD	Azetidine
MUM2	273.0733118129862	-0.08338751822026123	0.11318714457611026	-0.7487349167858146	0.45401699394915335	0.5445046415352859	Condition_Azetidine_vs_YPD	Azetidine
UBP14	472.97402768523284	-0.2608366203237314	0.09472968658880354	-2.73427671586068	0.006251748056601273	0.011854081312184067	Condition_Azetidine_vs_YPD	Azetidine
TSC3	583.9618801551941	0.35890193503030854	0.11108819142746283	3.209880352945767	0.001327902332686084	0.002849294036048431	Condition_Azetidine_vs_YPD	Azetidine
AKL1	806.7362767408014	0.4162589431266493	0.1023090190039177	4.035760194631801	5.4425784931550904e-5	1.4557231373732777e-4	Condition_Azetidine_vs_YPD	Azetidine
ORC2	172.0906031748856	-1.2531256584016985	0.13155668638682536	-9.592815157314245	8.571378231994761e-22	6.311038376883334e-20	Condition_Azetidine_vs_YPD	Azetidine
TRM7	129.92800905494553	-1.2672367258061505	0.19650260525897353	-6.651034736692513	2.910395766139579e-11	2.401992878528043e-10	Condition_Azetidine_vs_YPD	Azetidine
YBR062C	534.3558752104211	0.2503824993159709	0.09734988563105376	2.6718629828435954	0.007543144155269474	0.01412292104270882	Condition_Azetidine_vs_YPD	Azetidine
YBR063C	234.47687210390674	-0.719204203237228	0.19819750771406908	-3.331541530565789	8.636641211296037e-4	0.0019087996579299472	Condition_Azetidine_vs_YPD	Azetidine
YBR064W	1.5037318367238217	-0.7338243249057519	0.5247395250210666	-0.38074781771430544	0.7033903831776296	0.7784693769571029	Condition_Azetidine_vs_YPD	Azetidine
ECM2	122.62876837047303	0.02220194980727531	0.18874996172508623	0.3130903733285677	0.7542120026716304	0.8231764246347757	Condition_Azetidine_vs_YPD	Azetidine
NRG2	91.6639989851439	-1.165545207490112	0.17068647604603868	-6.657552137277337	2.784256534741498e-11	2.3036910444647774e-10	Condition_Azetidine_vs_YPD	Azetidine
TIP1	2164.6385926110393	0.906071419987492	0.18820226305373355	4.165290646226208	3.1095615904868325e-5	8.745475151270477e-5	Condition_Azetidine_vs_YPD	Azetidine
BAP2	3535.1586517882492	-0.12670055938650007	0.13991818898271263	-1.253701280368447	0.2099506023899915	0.2827386554586137	Condition_Azetidine_vs_YPD	Azetidine
TAT1	415.01029539038615	-1.587005174890632	0.22438223513634908	-7.582431087703526	3.391392293959012e-14	5.420437488369124e-13	Condition_Azetidine_vs_YPD	Azetidine
ALG14	448.70541167153726	0.034143812463238	0.12159988886741309	0.20869873027698857	0.8346834314084556	0.890827447234464	Condition_Azetidine_vs_YPD	Azetidine
YBR071W	1052.4246450594278	1.4115286042795627	0.15544277916842109	8.925674798409872	4.429902177699502e-19	2.0159131229489468e-17	Condition_Azetidine_vs_YPD	Azetidine
HSP26	2033.6431867658587	1.7588260528081978	0.22619380649018855	8.121278123215331	4.61299542812584e-16	1.0912981603071707e-14	Condition_Azetidine_vs_YPD	Azetidine
YBR072C-A	0.9830313391201815	-0.26012973770405845	0.5191984525697078	0.030191226886566856	0.9759145452739517	0.9891301567590869	Condition_Azetidine_vs_YPD	Azetidine
RDH54	554.055702603803	-0.6942735537203287	0.1074211010040042	-6.517336279414741	7.156686457449399e-11	5.46906002146775e-10	Condition_Azetidine_vs_YPD	Azetidine
PFF1	704.3741685984503	-0.2210363066685541	0.0785614021389231	-2.8678828727064682	0.004132284810929326	0.008129349254283961	Condition_Azetidine_vs_YPD	Azetidine
ECM8	10.616158948240717	-0.8204935985378685	0.3442104402429319	-2.334603349988998	0.01956415139288185	0.033871567787993336	Condition_Azetidine_vs_YPD	Azetidine
YBR076C-A	195.03481041076665	0.17216581487472393	0.13737324122845027	1.1084099288523832	0.2676848188362471	0.34859670465698084	Condition_Azetidine_vs_YPD	Azetidine
SLM4	480.84839251641176	0.7580568344501886	0.10400254838741871	7.207762322557969	5.687879514385173e-13	6.864212607323396e-12	Condition_Azetidine_vs_YPD	Azetidine
RPG1	777.9211450634766	-1.5168756096036469	0.209804907593777	-7.475021572424823	7.71911902850163e-14	1.1709117359669254e-12	Condition_Azetidine_vs_YPD	Azetidine
SEC18	1563.4396954844904	0.7234085608423657	0.08830600222405309	8.173306132984035	3.000513401167064e-16	7.364181392452349e-15	Condition_Azetidine_vs_YPD	Azetidine
SPT7	453.79945686847367	0.29834942574801077	0.07844789539321402	3.727724124078784	1.9321671162643626e-4	4.7725183237393024e-4	Condition_Azetidine_vs_YPD	Azetidine
UBC4	3137.0963776149624	0.9286030266930381	0.11968482152465112	7.683036451291281	1.5536135876581595e-14	2.7076675106180633e-13	Condition_Azetidine_vs_YPD	Azetidine
TEC1	280.18248018309316	0.22470290411585808	0.1274309907119664	1.730745378970561	0.08349718774861956	0.12466554370396536	Condition_Azetidine_vs_YPD	Azetidine
MIS1	322.4298802345655	-2.036236066119745	0.286336263281932	-7.564271281184084	3.900449716271772e-14	6.158951082103355e-13	Condition_Azetidine_vs_YPD	Azetidine
RPL19A	1481.7206904066086	-1.4353740697308657	0.25239688045530984	-6.2701067415650735	3.6080068219619675e-10	2.327093376409131e-9	Condition_Azetidine_vs_YPD	Azetidine
AAC3	99.60383985605105	-0.4690011387063194	0.15994561894057505	-3.5463951783934395	3.905400765553596e-4	9.176081468867951e-4	Condition_Azetidine_vs_YPD	Azetidine
YBR085C-A	4011.825900133825	1.7291188459582356	0.2042002185022117	8.845882721004076	9.080759089338772e-19	3.7902047332762405e-17	Condition_Azetidine_vs_YPD	Azetidine
IST2	1991.3460378926648	0.14076454556593285	0.08828717623091634	1.563367964045801	0.11796607082465675	0.1699344168199551	Condition_Azetidine_vs_YPD	Azetidine
RFC5	323.6354690614773	-1.1564266632797968	0.20161918916222765	-5.688330353336121	1.2828746858116405e-8	6.162242881553593e-8	Condition_Azetidine_vs_YPD	Azetidine
POL30	461.0322674019668	-0.5016719620735717	0.17962811784433666	-3.1805179038111113	0.001470120546949709	0.0031329105509468103	Condition_Azetidine_vs_YPD	Azetidine
YBR089W	7.594493279863894	-0.7827137641234347	0.4138521282425054	-1.5640892471432482	0.1177966108419902	0.16973391219669876	Condition_Azetidine_vs_YPD	Azetidine
NHP6B	1162.7305005051433	0.6572723727739422	0.11065721871668746	5.756011786135695	8.612437518617703e-9	4.246599176787194e-8	Condition_Azetidine_vs_YPD	Azetidine
YBR090C	12.166130983887511	0.7045492264564901	0.2831651561291917	2.1329738387283266	0.03292687234295054	0.05437746836274064	Condition_Azetidine_vs_YPD	Azetidine
TIM12	104.68118463941379	-0.5029230054194107	0.213392350874104	-2.3508729736171494	0.018729426526259425	0.03252091468642767	Condition_Azetidine_vs_YPD	Azetidine
PHO3	151.9182715733176	-1.6334940452801348	0.3022642992441866	-6.565660001223103	5.1802894822027104e-11	4.026860851349272e-10	Condition_Azetidine_vs_YPD	Azetidine
PHO5	619.9139604372741	-1.2659557133388202	0.24277769235444235	-6.090475990715932	1.1257546717309942e-9	6.499621465949961e-9	Condition_Azetidine_vs_YPD	Azetidine
PBY1	238.52066350542646	-0.9941908364994176	0.15574770681539749	-6.485203963925198	8.86118269168264e-11	6.606067142047366e-10	Condition_Azetidine_vs_YPD	Azetidine
RXT2	248.462684092002	0.0791996109860296	0.1093389508473071	0.9365007385142966	0.3490154325108159	0.43621936472313116	Condition_Azetidine_vs_YPD	Azetidine
YBR096W	1406.7819046841198	0.2074796380081222	0.17707247018629702	1.212572828542659	0.22529318252644204	0.30074276331142286	Condition_Azetidine_vs_YPD	Azetidine
VPS15	290.58941832207006	-0.7839355258693214	0.14995491326096924	-5.076790091449175	3.8386454449294783e-7	1.4568155449258462e-6	Condition_Azetidine_vs_YPD	Azetidine
MMS4	102.03602580700736	0.006950868908384359	0.1562899181138267	0.16594933706557705	0.8681968203818391	0.9186884884321825	Condition_Azetidine_vs_YPD	Azetidine
YBR099C	32.156024731175485	-0.14876827751414476	0.30831355775673036	-0.7319565708814308	0.4641950756707846	0.5540747415064939	Condition_Azetidine_vs_YPD	Azetidine
FES1	697.0638129371143	0.48767305483463746	0.1420381555735139	3.3730511178521208	0.00074340149967838155	0.001661497280829616	Condition_Azetidine_vs_YPD	Azetidine
EXO84	318.7219763343872	0.08384447728191013	0.10449656693846973	0.811416045229567	0.4171267878694365	0.5074247774970176	Condition_Azetidine_vs_YPD	Azetidine
SIF2	310.2489237036733	-0.026925911412933812	0.09231568744156668	-0.3185080491781522	0.7500995899675846	0.8197340355920291	Condition_Azetidine_vs_YPD	Azetidine
YBR103C-A	0.914539997342143	0.045849058030573084	0.5231224829459628	0.38669958485963113	0.6989786235257028	0.7748645207511287	Condition_Azetidine_vs_YPD	Azetidine
YMC2	634.6597672836072	0.37825027113516435	0.11618374854595559	3.2602861278009354	0.0011129987144037144	0.0024246943402551663	Condition_Azetidine_vs_YPD	Azetidine
VID24	1061.5963437569037	1.3244104829399386	0.16830491766594557	7.878394919036816	3.316132048281578e-15	6.64544749614348e-14	Condition_Azetidine_vs_YPD	Azetidine
PHO88	3819.053880173634	-0.18541450307634624	0.1440582066465356	-1.4818735012504025	0.1383739570718056	0.19577242854988727	Condition_Azetidine_vs_YPD	Azetidine
IML3	120.7840599665831	0.4375650745836974	0.1578618837599194	2.675202194821075	0.00746841925488562	0.014003018992064511	Condition_Azetidine_vs_YPD	Azetidine
AIM3	478.3718585125111	0.8724096066302808	0.16514571240676312	5.177571039414032	2.2479335850417113e-7	8.84727254220921e-7	Condition_Azetidine_vs_YPD	Azetidine
CMD1	2518.215384156332	0.6129980870726237	0.10267154433122533	5.87493315194668	4.230140122722636e-9	2.184405691426433e-8	Condition_Azetidine_vs_YPD	Azetidine
YBR109W-A	8.96553646798001	-0.45213521735302376	0.3781053694917643	-1.2226434149081225	0.22146440774556622	0.2964772755784873	Condition_Azetidine_vs_YPD	Azetidine
ALG1	762.6388807805976	-0.3344342381829444	0.09584914557218337	-3.408137867172909	6.54078387146744e-4	0.00147886774152977	Condition_Azetidine_vs_YPD	Azetidine
YSA1	1983.311399548325	0.13937679360439956	0.11525747412612947	1.2563888812312916	0.20897501089837345	0.2815984467236359	Condition_Azetidine_vs_YPD	Azetidine
SUS1	244.00467024540313	-0.12427450215074026	0.15177136739405125	-0.7720073432935689	0.4401100782577553	0.5307400336442897	Condition_Azetidine_vs_YPD	Azetidine
CYC8	487.7552912583025	0.34849689728579664	0.12316883770182938	2.64193727708087	0.00824333202428834	0.015294041550158972	Condition_Azetidine_vs_YPD	Azetidine
YBR113W	0.7301384346218721	0.8950835395596289	0.5154229923822398	1.0383933239228211	0.29908697640803855	0.382497454410983	Condition_Azetidine_vs_YPD	Azetidine
RAD16	344.25370607718537	0.2352149641502319	0.1251179784532779	1.8331284992670303	0.06678346380184483	0.10196459419699189	Condition_Azetidine_vs_YPD	Azetidine
LYS2	1829.7702736715123	0.6723421475305472	0.14149294538219243	4.635118792297197	3.5673255924461824e-6	1.1624408059323637e-5	Condition_Azetidine_vs_YPD	Azetidine
YBR116C	62.654512581609715	0.9381197460486095	0.31582804979874207	3.4917234138341344	4.7991492303651643e-4	0.0011136269442840977	Condition_Azetidine_vs_YPD	Azetidine
TKL2	335.22057667740006	0.9285345120422418	0.24008483996935473	4.468229005402021	7.886984653121219e-6	2.433305575889988e-5	Condition_Azetidine_vs_YPD	Azetidine
TEF2	4416.32899944889	-0.362791848017038	0.15671299831543717	-2.7922932933645495	0.005233589429644996	0.010092910986599077	Condition_Azetidine_vs_YPD	Azetidine
MUD1	228.90811437947528	-0.280596488347743	0.11544800749009455	-2.3486588784861966	0.018841159146467164	0.03269759424968203	Condition_Azetidine_vs_YPD	Azetidine
CBP6	292.57260122642884	-0.11606392360726606	0.1733404302819714	-0.6055511720589911	0.5448128345008183	0.633231377169894	Condition_Azetidine_vs_YPD	Azetidine
GRS1	2003.4203419285986	-0.9770704054676322	0.1558753157436104	-6.573993140586459	4.8983489039892316e-11	3.81675153006438e-10	Condition_Azetidine_vs_YPD	Azetidine
YBR121C-A	0	NA	NA	NA	NA	NA	Condition_Azetidine_vs_YPD	Azetidine
MRPL36	983.2566442702056	0.3716014028217882	0.08495182290756374	4.383755821866643	1.1665051834141193e-5	3.5048640380159206e-5	Condition_Azetidine_vs_YPD	Azetidine
TFC1	222.32759264685455	-0.3844427583218538	0.10689724097412422	-3.597953659519808	3.207307450721877e-4	7.631010918040578e-4	Condition_Azetidine_vs_YPD	Azetidine
YBR124W	5.550246515317561	-0.004454455375451513	0.41392370104378545	1.8895250050043289	0.058821515469102865	0.09140559423026585	Condition_Azetidine_vs_YPD	Azetidine
PTC4	556.9083478032264	0.3783845895236126	0.08524311585255961	4.435456234330539	9.187749702779625e-6	2.8097656709020248e-5	Condition_Azetidine_vs_YPD	Azetidine
TPS1	6979.5566246647695	0.7214190809679658	0.14271689386862096	5.049417166969898	4.4316004029216315e-7	1.668981462088819e-6	Condition_Azetidine_vs_YPD	Azetidine
YBR126W-A	53.66076486753923	0.4415078354218258	0.23961140614862841	1.9295687164923567	0.05366029811696027	0.08426454195074062	Condition_Azetidine_vs_YPD	Azetidine
YBR126W-B	93.51525134680504	0.6986120387241452	0.32688132933188035	1.9390906105819146	0.05249030581541756	0.08254595008601662	Condition_Azetidine_vs_YPD	Azetidine
VMA2	6463.495350191965	0.49643195107283766	0.09420532501353969	5.163433376808966	2.42460902964945e-7	9.479989839673536e-7	Condition_Azetidine_vs_YPD	Azetidine
ATG14	146.42725290412994	-0.2042659528230736	0.18110587680511947	-0.5622338117602625	0.5739567273820205	0.6592705406721088	Condition_Azetidine_vs_YPD	Azetidine
OPY1	299.94481036087524	-0.4978285549389114	0.11540697485470272	-4.125288987032257	3.702695313725766e-5	1.0242196028216523e-4	Condition_Azetidine_vs_YPD	Azetidine
SHE3	254.47938433364484	-0.6996613702086404	0.12658462132276788	-5.550422637470472	2.8497980150258485e-8	1.2932636005861763e-7	Condition_Azetidine_vs_YPD	Azetidine
CCZ1	132.56526154096156	-0.19161897675696624	0.16197474890405972	-1.0482458572509707	0.2945253476930148	0.37776954461388257	Condition_Azetidine_vs_YPD	Azetidine
YBR131C-A	0.2992713372362757	-0.09167530272151761	0.36236296950947666	-0.1650151015208445	0.8689320957099873	0.9189980670089649	Condition_Azetidine_vs_YPD	Azetidine
AGP2	511.8461501761365	1.1884094141378174	0.14218956689530132	8.206638707101344	2.2746672977279576e-16	5.7110708053683166e-15	Condition_Azetidine_vs_YPD	Azetidine
HSL7	751.8658642897582	0.03556691943569778	0.09507804612766715	0.4106895547426053	0.6813001870120912	0.7591498257932721	Condition_Azetidine_vs_YPD	Azetidine
YBR134W	4.131600837823786	0.10704090966489259	0.44201592552254426	1.4802123376059322	0.13881658890420442	0.19634472417208107	Condition_Azetidine_vs_YPD	Azetidine
CKS1	129.2705792860307	-0.21445153504449377	0.17802368665767349	-1.1684265650182368	0.24263474462046425	0.32010982111896563	Condition_Azetidine_vs_YPD	Azetidine
MEC1	197.30077224340593	-0.5525240937655183	0.13335395674737605	-4.105628002685414	4.032179267055652e-5	1.106022215865035e-4	Condition_Azetidine_vs_YPD	Azetidine
YBR137W	904.2828932628249	0.5405616115699088	0.10572084762237527	5.390450144154575	7.028141244297718e-8	2.979004500251161e-7	Condition_Azetidine_vs_YPD	Azetidine
YBR138C	130.7414538562576	-0.17220553356639606	0.19353818042102658	-0.7232655310352252	0.46951676522218777	0.559509613111656	Condition_Azetidine_vs_YPD	Azetidine
YBR139W	3256.816950989669	1.2448682733751868	0.14561781306806088	8.5227699284384	1.5578204457324318e-17	5.078804667106779e-16	Condition_Azetidine_vs_YPD	Azetidine
BMT2	18.635810429360237	-1.5930409217757895	0.33316001018231106	-5.183934313334229	2.1725347549314173e-7	8.567047748420632e-7	Condition_Azetidine_vs_YPD	Azetidine
YBR141W-A	6.873760925375065	0.3786869902837836	0.36178763746981024	0.9048394545885651	0.36555044623415767	0.4535123199872085	Condition_Azetidine_vs_YPD	Azetidine
MAK5	104.2490202834607	-2.215940107860821	0.32551255156451725	-7.091104295690254	1.3304602516386475e-12	1.474259062628485e-11	Condition_Azetidine_vs_YPD	Azetidine
SUP45	1338.286428754901	-1.350074621332728	0.2063952637225534	-6.6753277315339705	2.4668027553229566e-11	2.0618569458713437e-10	Condition_Azetidine_vs_YPD	Azetidine
YBR144C	1.0199102281007	0.3422660845291472	0.5188432718927327	1.2769505314256477	0.20161971251390656	0.2731015673241295	Condition_Azetidine_vs_YPD	Azetidine
ADH5	3912.5128550691024	1.5040154863127768	0.20205174938071027	7.344440320948427	2.0662185927784298e-13	2.814954353113732e-12	Condition_Azetidine_vs_YPD	Azetidine
MRPS9	1000.7096999361514	0.1481082615552121	0.10776793914002843	1.3054253422631992	0.19174805368349376	0.2612861292967217	Condition_Azetidine_vs_YPD	Azetidine
RTC2	643.0290318203021	1.0177894247799542	0.2413962836510801	4.4684543530521585	7.878682045748367e-6	2.4330350351455725e-5	Condition_Azetidine_vs_YPD	Azetidine
YSW1	68.58261757327946	-0.029435991109382182	0.19289589609598726	0.2773541355429515	0.7815081951448071	0.8457841788247598	Condition_Azetidine_vs_YPD	Azetidine
ARA1	5451.94529351056	1.2450893544945343	0.1613560816406752	7.86386863184148	3.724481419784746e-15	7.373573034395601e-14	Condition_Azetidine_vs_YPD	Azetidine
TBS1	156.66666105116778	-1.1113104592117062	0.1576379613732385	-6.946432970907007	3.746378047373078e-12	3.8600653057288956e-11	Condition_Azetidine_vs_YPD	Azetidine
APD1	1666.2274999582894	0.09701029179882564	0.07685057438031694	1.2998422002585799	0.19365505855777113	0.2636654059275034	Condition_Azetidine_vs_YPD	Azetidine
SPP381	45.576148895940214	-0.10216879509461815	0.23433660882126126	-0.35946091342426767	0.7192503130417419	0.7923227687707396	Condition_Azetidine_vs_YPD	Azetidine
RIB7	255.76456219736096	0.09362333123116875	0.11446160995766037	0.8111289166555808	0.41729164137516067	0.5074247774970176	Condition_Azetidine_vs_YPD	Azetidine
RPB5	305.0933429369722	-1.7543884493832869	0.2163413456994479	-8.253132323071481	1.5429604973242867e-16	3.996450647812668e-15	Condition_Azetidine_vs_YPD	Azetidine
CNS1	94.62891762782309	-0.8810652633350659	0.22064179554508354	-4.1651885983950905	3.1109528506389514e-5	8.745634504606199e-5	Condition_Azetidine_vs_YPD	Azetidine
SLI15	125.47800937007364	-0.2647237930850296	0.1339762879701412	-2.0805719413205215	0.03747310437533526	0.06106969733190051	Condition_Azetidine_vs_YPD	Azetidine
ICS2	229.3449958932309	-0.4999952140971522	0.1457971930548359	-3.079071199341888	0.0020764704991672865	0.004304685599823862	Condition_Azetidine_vs_YPD	Azetidine
AMN1	1406.1534666373784	-0.413221131603726	0.1484649841440397	-2.839096088587464	0.004524153108266032	0.008826071842354066	Condition_Azetidine_vs_YPD	Azetidine
IFA38	1325.9133784290239	-0.11563342495253916	0.09777680856199866	-1.183395938821682	0.23665226608845832	0.3137330163215997	Condition_Azetidine_vs_YPD	Azetidine
CDC28	441.6948966325963	-0.19846143782782447	0.11069133060044334	-1.7512116569038605	0.07990945826752767	0.11971803384250315	Condition_Azetidine_vs_YPD	Azetidine
CSH1	213.41867779591107	-0.47378997937918277	0.11713983224104688	-4.1395054469332955	3.4805533722650226e-5	9.664434851039276e-5	Condition_Azetidine_vs_YPD	Azetidine
TOS1	6423.500617806717	1.188963364479305	0.1048471135199531	11.010868601030761	3.3872220149765016e-28	7.160150278755165e-26	Condition_Azetidine_vs_YPD	Azetidine
YSY6	722.4936064771061	0.05610571533164308	0.1491338163920081	0.5060922041029816	0.6127919230850474	0.6958283611118203	Condition_Azetidine_vs_YPD	Azetidine
EXO5	362.99339836116513	-0.6861601300607718	0.09778109348321658	-6.975483611566277	3.0482041425263487e-12	3.216567108852683e-11	Condition_Azetidine_vs_YPD	Azetidine
ARL1	466.8631582948097	-0.6996786069603042	0.11757439772166049	-5.940846781574153	2.8355354527276567e-9	1.521807028806252e-8	Condition_Azetidine_vs_YPD	Azetidine
UBS1	227.44782798559936	0.08453322415251828	0.1387053814137462	0.8039890170185939	0.42140331801069153	0.5116649884980659	Condition_Azetidine_vs_YPD	Azetidine
TYR1	658.5164157455752	-0.22892689381196912	0.1220853705053322	-1.747451552951575	0.08055904165294203	0.12060849896087027	Condition_Azetidine_vs_YPD	Azetidine
POP7	255.05841481800076	-0.08307062277417102	0.10271976008333825	-0.7262946740141466	0.4676581436892649	0.5579034799919448	Condition_Azetidine_vs_YPD	Azetidine
PEX32	195.7250832581549	-0.7326957936484179	0.14391869206065086	-4.9168281280365065	8.795771014112949e-7	3.177435912650615e-6	Condition_Azetidine_vs_YPD	Azetidine
SSE2	1197.313157092767	1.194244677527283	0.12438036878837623	9.442489678839769	3.640251901582758e-21	2.459234093924929e-19	Condition_Azetidine_vs_YPD	Azetidine
NPL4	522.2743859110607	0.5640227968661184	0.0899147451333731	6.347622997216686	2.186671395300365e-10	1.4742034622842893e-9	Condition_Azetidine_vs_YPD	Azetidine
SEC66	510.3395392504227	-0.6873387101112369	0.1469687702594785	-4.419106761777478	9.910968116482371e-6	3.0074177944764345e-5	Condition_Azetidine_vs_YPD	Azetidine
SMY2	270.6992707657097	-1.388606233453474	0.20533667063215338	-7.005660243081949	2.4582379866677972e-12	2.627868438276358e-11	Condition_Azetidine_vs_YPD	Azetidine
UMP1	1080.8406697172823	1.0844651122160518	0.1286798706050167	8.380982247929637	5.248781714392062e-17	1.4954463728004861e-15	Condition_Azetidine_vs_YPD	Azetidine
YBR174C	4.724115423395831	0.29200696834641865	0.42402736399066965	1.9636949576530536	0.04956547771612178	0.07841684584107823	Condition_Azetidine_vs_YPD	Azetidine
SWD3	497.42982657840736	0.35087542945865485	0.11357830736855955	3.055127571723327	0.0022496480950401506	0.004638748888230997	Condition_Azetidine_vs_YPD	Azetidine
ECM31	159.58589998564764	-0.02425288877084045	0.12484124856279244	-0.027941800884296757	0.9777085691621541	0.9891301567590869	Condition_Azetidine_vs_YPD	Azetidine
EHT1	5004.768320506764	1.587059058297188	0.16022947232275123	9.803878520399453	1.0834378431358022e-22	9.22047816372586e-21	Condition_Azetidine_vs_YPD	Azetidine
YBR178W	20.180516224020142	0.754129164122491	0.307787117590331	2.7962015679286845	0.005170714035574007	0.00998929512827726	Condition_Azetidine_vs_YPD	Azetidine
FZO1	341.39817618825975	-0.37633661180132366	0.11222205803906984	-3.2513893247382413	0.0011484247828066501	0.0024977190845443006	Condition_Azetidine_vs_YPD	Azetidine
DTR1	21.16488268472001	0.13701280026338594	0.2902427346010709	1.5066341513619161	0.13190445857567776	0.18762099349824535	Condition_Azetidine_vs_YPD	Azetidine
RPS6B	584.833826391404	-1.6310226720253402	0.2638664125114586	-6.899786314178042	5.208082021677802e-12	5.2586381337526403e-11	Condition_Azetidine_vs_YPD	Azetidine
SMP1	273.7965967474491	1.2808414671021413	0.19670490568194055	6.622241251117901	3.537930085815675e-11	2.8516673865129293e-10	Condition_Azetidine_vs_YPD	Azetidine
YBR182C-A	2.200531672945324	-0.571787978363461	0.5114139447510422	-0.27303218310777116	0.7848284765610636	0.8486767338126484	Condition_Azetidine_vs_YPD	Azetidine
YPC1	1602.9823752728248	0.5828898214323154	0.1466121381326112	3.803907126762286	1.424315984663828e-4	3.582933837812693e-4	Condition_Azetidine_vs_YPD	Azetidine
YBR184W	50.158444201971	-1.0381491351973948	0.2030686470714315	-4.993668981881669	5.92429032185357e-7	2.1982941381147474e-6	Condition_Azetidine_vs_YPD	Azetidine
MBA1	342.5328356492104	-0.5104420257973353	0.14321625303020696	-3.557531758790161	3.7435585264681664e-4	8.814782257975527e-4	Condition_Azetidine_vs_YPD	Azetidine
PCH2	37.48960496495376	0.3460959302770329	0.24577650577208376	1.8427553930763978	0.06536473231726664	0.10014848980010482	Condition_Azetidine_vs_YPD	Azetidine
GDT1	1159.88738227025	-0.2742722674244879	0.1204103704088598	-2.641297531429903	0.00825891545430096	0.015318616748382165	Condition_Azetidine_vs_YPD	Azetidine
NTC20	146.94851374162621	0.28867975492807124	0.1404909575774227	2.178928316995322	0.029336993786967188	0.04904217354234592	Condition_Azetidine_vs_YPD	Azetidine
RPS9B	2880.9045235325416	-1.7737138010114712	0.3170730427765769	-6.412253757858739	1.4338390748398923e-10	1.0201897347910764e-9	Condition_Azetidine_vs_YPD	Azetidine
YBR190W	2.246765383235479	0.8754660626389396	0.4543270023843462	1.5733143123226097	0.11564605692273243	0.16714349603323017	Condition_Azetidine_vs_YPD	Azetidine
RPL21A	1959.558317740246	-1.4434801784353088	0.3115498310982143	-5.487107611714613	4.0856825756204764e-8	1.8077972935881822e-7	Condition_Azetidine_vs_YPD	Azetidine
YBR191W-A	87.62327354090336	-1.4603633320028389	0.3456275444860513	-5.3875029821490585	7.14432906384037e-8	3.0208690295532787e-7	Condition_Azetidine_vs_YPD	Azetidine
RIM2	219.74731957308745	-0.9564461066957464	0.13985109869804507	-6.956375822550545	3.4913771652743585e-12	3.637360026079948e-11	Condition_Azetidine_vs_YPD	Azetidine
MED8	232.33101806140618	0.4605132407454996	0.12694307624139764	3.601660329227738	3.161913244184744e-4	7.542780301835686e-4	Condition_Azetidine_vs_YPD	Azetidine
AIM4	106.48675523110505	-0.07151756451858778	0.15236394097240522	-0.4042796745620624	0.6860070701850454	0.7633561438143321	Condition_Azetidine_vs_YPD	Azetidine
MSI1	184.46819169561314	0.2641269564113336	0.10716997367126738	2.428630814014766	0.01515595652647773	0.02676286260253532	Condition_Azetidine_vs_YPD	Azetidine
PGI1	14222.198218748035	0.30381204517672045	0.10162207530721387	2.7378821924057752	0.00618362225620275	0.011735093149405336	Condition_Azetidine_vs_YPD	Azetidine
YBR196C-A	10.935354728861224	-0.8560870986626571	0.3072407795849483	-3.574753475676335	3.505580479960682e-4	8.29691033746197e-4	Condition_Azetidine_vs_YPD	Azetidine
YBR196C-B	6.414369012288872	-0.5862128751980482	0.35830314322956736	-2.119980343234924	0.0340077030283235	0.055964961814315387	Condition_Azetidine_vs_YPD	Azetidine
YBR197C	124.54248833081746	0.306017142666229	0.15056609139900745	1.8679439587649718	0.06176988273913218	0.09528673295422155	Condition_Azetidine_vs_YPD	Azetidine
TAF5	342.4852661498989	-0.35748707814820724	0.13383178016399838	-2.7875069287074097	0.005311531843167377	0.010219162703545455	Condition_Azetidine_vs_YPD	Azetidine
KTR4	1475.5590916353058	-0.12111911648461644	0.06338147435002643	-1.9080139549161685	0.05638941265795007	0.08802282542819123	Condition_Azetidine_vs_YPD	Azetidine
BEM1	373.28844747992787	0.05714108706251252	0.10037468123974419	0.6884804802697243	0.4911502583117661	0.5807484017894269	Condition_Azetidine_vs_YPD	Azetidine
YBR200W-A	0.15396985110048092	-0.009109408837880832	0.2290263614080772	0.01627394217326508	0.9870158459222274	0.9891301567590869	Condition_Azetidine_vs_YPD	Azetidine
DER1	323.9085137472713	-0.6196761011800535	0.12709798664877078	-4.416969535922495	1.0009433086066486e-5	3.0324463713820468e-5	Condition_Azetidine_vs_YPD	Azetidine
YBR201C-A	163.23394806090485	1.019650496494422	0.16609347129667681	5.978301142548252	2.2547663254802695e-9	1.238514981632205e-8	Condition_Azetidine_vs_YPD	Azetidine
MCM7	341.6218447355415	-0.2430419819500859	0.1225006643583383	-2.109366057268822	0.034912996961033074	0.05718192179096469	Condition_Azetidine_vs_YPD	Azetidine
COS111	420.9336184059041	0.5412034461972889	0.17948689850750207	3.016317812498528	0.002558649257520703	0.005236361206912295	Condition_Azetidine_vs_YPD	Azetidine
LDH1	496.42079024016584	0.6482161779498649	0.10476746832369312	6.254248315485639	3.9943504715041665e-10	2.553656452660176e-9	Condition_Azetidine_vs_YPD	Azetidine
KTR3	466.6949061899097	-0.2205257534325482	0.10927173606564047	-2.038328688110911	0.04151707271039815	0.06699369058636766	Condition_Azetidine_vs_YPD	Azetidine
YBR206W	95.65091810419186	-0.5792778334461782	0.18032782656078086	-3.537209630482712	4.043785652347906e-4	9.470667398082855e-4	Condition_Azetidine_vs_YPD	Azetidine
FTH1	839.9642027227432	0.16696464134680336	0.0985783770011334	1.7460943306136203	0.08079456179562135	0.12093347726055428	Condition_Azetidine_vs_YPD	Azetidine
DUR1,2	3632.4925373680326	0.6197787448871924	0.22623484139718025	2.7989639505610575	0.005126686069292892	0.009910080770523988	Condition_Azetidine_vs_YPD	Azetidine
YBR209W	1.0687385401841398	0.11712279818013184	0.5145808411467435	0.7801268907446666	0.43531618969893887	0.525829860110073	Condition_Azetidine_vs_YPD	Azetidine
ERV15	303.0532180479538	-0.15558375433671445	0.16459606283209116	-0.8492999867862339	0.39571438820866794	0.4856932732592997	Condition_Azetidine_vs_YPD	Azetidine
AME1	212.95070092904865	-0.0803185454267129	0.12402496835142707	-0.5097172250334152	0.6102495836266746	0.6936006399745763	Condition_Azetidine_vs_YPD	Azetidine
NGR1	1358.2174163420004	1.5989892378354857	0.16056109726915624	9.937095888156637	2.870743493618107e-23	2.8941510944122237e-21	Condition_Azetidine_vs_YPD	Azetidine
MET8	116.32624144209646	0.5524679874087941	0.2385117299432585	2.2652135754730627	0.023499576471966446	0.04005012343843853	Condition_Azetidine_vs_YPD	Azetidine
SDS24	2070.2433023611784	1.1578956776495395	0.14598549472965963	7.849630823505662	4.172637143347551e-15	8.186614131843264e-14	Condition_Azetidine_vs_YPD	Azetidine
HPC2	221.44409755411385	0.012481985265373695	0.11061904607100449	0.16239574252127625	0.8709942233148915	0.9205847008681426	Condition_Azetidine_vs_YPD	Azetidine
YBP1	523.1137730696215	-0.5020189021996503	0.1342552265348816	-3.6621550928107798	2.5010236030975305e-4	6.063339870920502e-4	Condition_Azetidine_vs_YPD	Azetidine
ATG12	120.78192336784917	0.027757309418810636	0.14931462898602776	0.2275419207269815	0.8200023759549036	0.8792018076923814	Condition_Azetidine_vs_YPD	Azetidine
PYC2	1701.7695925449182	0.6683726522440461	0.09991694850448606	6.473064875290289	9.603469395262806e-11	7.118951917099228e-10	Condition_Azetidine_vs_YPD	Azetidine
YBR219C	0.15238024158994165	-0.013022493271620387	0.22902799274994312	-0.09414681339985004	0.9249925337811087	0.9581960760829832	Condition_Azetidine_vs_YPD	Azetidine
YBR220C	331.132029429549	-0.2881000538382993	0.14753978904460824	-1.8839606409341718	0.059570299571208477	0.09237202392099601	Condition_Azetidine_vs_YPD	Azetidine
PDB1	5708.285035910147	0.8458704549562062	0.07559414816475264	11.103353455601702	1.2082367078162204e-28	2.82770540939989e-26	Condition_Azetidine_vs_YPD	Azetidine
YBR221W-A	4.753274179419692	0.2031998372920007	0.4467486959275638	1.894257782126874	0.05819080180984269	0.0905543396485156	Condition_Azetidine_vs_YPD	Azetidine
PCS60	2341.927886547277	1.1535345644177823	0.12572382494772824	9.076841219146976	1.1177149107039762e-19	5.634142930648582e-18	Condition_Azetidine_vs_YPD	Azetidine
TDP1	256.2359433927262	0.37763248540385863	0.147626249569741	2.492164496603138	0.01269672194877576	0.02270786542858285	Condition_Azetidine_vs_YPD	Azetidine
YBR223W-A	0.29721184850488763	0.034306632032385306	0.3876842261198624	0.03149720536617048	0.9748730208354673	0.9891301567590869	Condition_Azetidine_vs_YPD	Azetidine
YBR224W	0.6986253001021718	-0.6337475131449358	0.5141793045011247	-0.7377094648996531	0.46069101927858375	0.5508267400685843	Condition_Azetidine_vs_YPD	Azetidine
YBR225W	300.2493507089012	0.3303084813178826	0.1514836513486678	2.1471755116016236	0.03177931149370368	0.0527749184536848	Condition_Azetidine_vs_YPD	Azetidine
YBR226C	7.4550449216390895	-0.2919209920512335	0.37112633508209364	-1.0224290880239262	0.30657785910228075	0.39047710606360464	Condition_Azetidine_vs_YPD	Azetidine
MCX1	419.95253782144795	0.11732343559635923	0.12848179033165	1.0921676433072194	0.27475942174917994	0.356322677760217	Condition_Azetidine_vs_YPD	Azetidine
SLX1	284.2092832879943	-0.10376884479874936	0.16424997649556336	-0.4011139619705125	0.6883362218557184	0.7656878733356854	Condition_Azetidine_vs_YPD	Azetidine
ROT2	701.4015738848876	0.10709636712136066	0.09280074837753263	1.1786474760697994	0.23853857849594717	0.3157865262391802	Condition_Azetidine_vs_YPD	Azetidine
OM14	1666.9845089540229	0.4992124117034191	0.12464569127152574	4.026597620948497	5.658975101469353e-5	1.5105199120133878e-4	Condition_Azetidine_vs_YPD	Azetidine
YBR230W-A	391.1652215236886	0.3446638864913842	0.1968382252631365	2.027558861863499	0.042605291204267405	0.06851349037093603	Condition_Azetidine_vs_YPD	Azetidine
SWC5	107.84465046145255	0.04697125411325631	0.1469328157014409	0.37749584275304615	0.7058051532661627	0.7808781309054811	Condition_Azetidine_vs_YPD	Azetidine
YBR232C	1.9420254270723614	-0.07752431947442148	0.5039133091992455	-0.12380058700743418	0.9014731670260683	0.9423119578117445	Condition_Azetidine_vs_YPD	Azetidine
PBP2	138.19982880607378	0.11393979068249054	0.13534309496171118	0.9115284634810826	0.3620169953374022	0.44963938029681516	Condition_Azetidine_vs_YPD	Azetidine
DAD3	93.6784335138695	-0.7343362915781911	0.1751396859154443	-4.318580704113069	1.5703579925977755e-5	4.639565340619127e-5	Condition_Azetidine_vs_YPD	Azetidine
ARC40	4541.2232070362725	1.1286279651369253	0.1088869183904711	10.25256919898591	1.1523898244016139e-24	1.3730200944188682e-22	Condition_Azetidine_vs_YPD	Azetidine
VHC1	1096.8070004438384	0.9769020780001326	0.1515117745572269	6.47081929466677	9.747294815203984e-11	7.209257666369267e-10	Condition_Azetidine_vs_YPD	Azetidine
ABD1	465.9693878234458	-0.09662310865749815	0.08567316475207415	-1.1218421435839487	0.2619295638632643	0.3420347573523244	Condition_Azetidine_vs_YPD	Azetidine
PRP5	352.9407823547261	-0.08249993371774947	0.1144970696943372	-0.6588408244045912	0.5099979887830999	0.5997876562267864	Condition_Azetidine_vs_YPD	Azetidine
YBR238C	116.78016075493859	-0.9713656681071711	0.29228861491773195	-3.784039458273562	1.5430334390741465e-4	3.865251577313793e-4	Condition_Azetidine_vs_YPD	Azetidine
ERT1	153.8870505456111	0.2909562284822607	0.14852901617122174	1.913472417369848	0.05568760133031262	0.08703096864238936	Condition_Azetidine_vs_YPD	Azetidine
THI2	56.71935848578117	0.14444289468177035	0.17640857537033877	0.9614816045302592	0.336310070464964	0.42259633590736506	Condition_Azetidine_vs_YPD	Azetidine
YBR241C	1585.0747139597506	1.824531294588304	0.17890603659275456	10.330415933469776	5.133749082433607e-25	6.728291547437485e-23	Condition_Azetidine_vs_YPD	Azetidine
YBR242W	605.4813481723216	0.7341679780427626	0.16373187499944863	4.478448042526457	7.518766520750743e-6	2.332882434208315e-5	Condition_Azetidine_vs_YPD	Azetidine
ALG7	613.4413896346127	-0.46113208694806807	0.16850345566112324	-2.7689323489044884	0.005624031163226551	0.01076980602356037	Condition_Azetidine_vs_YPD	Azetidine
GPX2	703.6321213665049	0.45272065002723766	0.2157656542270515	2.8206064289534	0.004793297043682358	0.00931785094252462	Condition_Azetidine_vs_YPD	Azetidine
ISW1	406.4912315496368	-0.6426260888138693	0.10606747449514342	-6.0050143672914285	1.913149626979573e-9	1.0588572217565153e-8	Condition_Azetidine_vs_YPD	Azetidine
RRT2	652.4965906364054	0.042424599626840157	0.09463803131280403	0.43729012911573417	0.661900953022769	0.7410621809598846	Condition_Azetidine_vs_YPD	Azetidine
ENP1	98.20591329660249	-1.7541119773685485	0.3266844662098847	-6.049999117141858	1.4484662788295159e-9	8.182585797560188e-9	Condition_Azetidine_vs_YPD	Azetidine
HIS7	1010.2364053354465	0.7092624376099349	0.12471256461154945	5.6692917787390025	1.433889944880143e-8	6.808899136811288e-8	Condition_Azetidine_vs_YPD	Azetidine
ARO4	1867.7086747230428	-0.5458406732104576	0.2125555053076327	-3.234997772107819	0.0012164367993555407	0.0026319942694899455	Condition_Azetidine_vs_YPD	Azetidine
SPO23	64.56822262693281	0.04934243362683693	0.19962188918458482	0.4444842750342925	0.6566924953699579	0.7364891189730163	Condition_Azetidine_vs_YPD	Azetidine
MRPS5	290.6675028439924	-0.6138893235880764	0.12392654436049089	-4.981739375578657	6.301526941271104e-7	2.323798877104645e-6	Condition_Azetidine_vs_YPD	Azetidine
DUT1	287.5040477877731	-0.8235415155864801	0.1717838035799541	-5.070572883258553	3.9661998769765505e-7	1.5014735871650685e-6	Condition_Azetidine_vs_YPD	Azetidine
SRB6	406.48114030210706	0.46699807153022427	0.13703834101730877	3.393405887207558	6.902927361984153e-4	0.001551797015543127	Condition_Azetidine_vs_YPD	Azetidine
TRS20	289.6145932823023	-0.23522931465407823	0.12445529883739265	-1.8613901359296692	0.0626891025503717	0.09656833310121903	Condition_Azetidine_vs_YPD	Azetidine
MTC4	400.81456737566174	0.1890692853444886	0.1680767304869244	1.284672886463455	0.1989066168451613	0.27025400377075304	Condition_Azetidine_vs_YPD	Azetidine
YBR255C-A	208.44430358400174	-0.6935409473831421	0.18734075253227994	-3.7018843389632106	2.140041755624829e-4	5.244462836428386e-4	Condition_Azetidine_vs_YPD	Azetidine
RIB5	3838.7237343626593	1.2881179464943433	0.1738602343048307	7.548088432059132	4.4169299142284673e-14	6.907909720271873e-13	Condition_Azetidine_vs_YPD	Azetidine
POP4	102.6198289442494	-0.7146653323273476	0.1852249015752358	-3.774498828512019	1.6032966166141537e-4	4.005490937351334e-4	Condition_Azetidine_vs_YPD	Azetidine
SHG1	124.08785703688889	-0.5467182946101852	0.1909447920166539	-2.5883844472193127	0.009642729346999819	0.017616059495648123	Condition_Azetidine_vs_YPD	Azetidine
YBR259W	160.1197144497054	-1.1010442492592278	0.21239763176805998	-4.806778806182398	1.5338152938905596e-6	5.31803789463748e-6	Condition_Azetidine_vs_YPD	Azetidine
RGD1	376.4574430482065	0.03147090004191416	0.10519048277476696	0.30789833653459575	0.7581596915999332	0.8263839752252766	Condition_Azetidine_vs_YPD	Azetidine
TAE1	307.242699918712	0.17696879534598978	0.12871157137330433	1.3213514639054345	0.18638420158399033	0.25482652335622863	Condition_Azetidine_vs_YPD	Azetidine
MIC12	516.9087129658321	0.37755156196004386	0.13028296909474002	2.7986614073702847	0.005131491547278271	0.00991644473881289	Condition_Azetidine_vs_YPD	Azetidine
SHM1	1335.2441524076116	-0.11801185228347702	0.1154636082099992	-1.1934907335433353	0.23267723911589253	0.30915124653820836	Condition_Azetidine_vs_YPD	Azetidine
YPT10	239.97329229386406	0.21020337504524758	0.1406441786789384	1.72937302468739	0.08374235469240021	0.12494618631586943	Condition_Azetidine_vs_YPD	Azetidine
TSC10	617.7859915417068	-0.19534744154080003	0.11759755854922098	-1.7521318408234543	0.07975114032190382	0.11954879909852108	Condition_Azetidine_vs_YPD	Azetidine
REI1	87.082148615366	-1.3102087761875325	0.3153034981059687	-4.730772381677362	2.236671976870865e-6	7.535687128244103e-6	Condition_Azetidine_vs_YPD	Azetidine
SLM6	0.4479872727268968	-0.2538967108788763	0.49059762288613284	0.049866252496838744	0.9602289704366341	0.9839777715023695	Condition_Azetidine_vs_YPD	Azetidine
MRPL37	373.35572590307913	-0.10625372542904174	0.14923720309797106	-0.8715732480163664	0.383441230165193	0.4726656097201862	Condition_Azetidine_vs_YPD	Azetidine
SDH8	668.2909133774826	0.06350425225172965	0.1336819472356755	0.5673446548382791	0.570480043807184	0.6565429798153278	Condition_Azetidine_vs_YPD	Azetidine
BIT2	142.67907384503852	-0.103601510192129	0.12280989613092094	-0.8907368029334767	0.3730703859253992	0.46153110042838225	Condition_Azetidine_vs_YPD	Azetidine
EFM2	79.16826684371338	-1.6601288595501285	0.2377156973137596	-7.166977861377915	7.667142488144656e-13	9.036472072807902e-12	Condition_Azetidine_vs_YPD	Azetidine
HSM3	365.99480422413995	-0.5528584887756626	0.12629838323485693	-4.257282879354537	2.0692646080954383e-5	5.999951759667879e-5	Condition_Azetidine_vs_YPD	Azetidine
UBX7	660.3072075884845	0.5962177554446436	0.12018696224737903	4.970689926956483	6.671507173711748e-7	2.449214612088755e-6	Condition_Azetidine_vs_YPD	Azetidine
CHK1	480.5742503788606	0.26691198503418506	0.11958548939555928	2.2491482235646387	0.024503067324321202	0.041608862445264794	Condition_Azetidine_vs_YPD	Azetidine
RIF1	216.68573650145996	-0.6937876845714077	0.14008486982928278	-4.9962944278255375	5.844241171459563e-7	2.169819399239349e-6	Condition_Azetidine_vs_YPD	Azetidine
PPS1	557.647381154096	-0.9358919012699075	0.092856930944536	-10.08584404995077	6.3814354019361995e-24	7.08771969303185e-22	Condition_Azetidine_vs_YPD	Azetidine
YBR277C	2.5753945746988527	0.0702648619147054	0.46595536421042116	0.09091073730554636	0.9275635183890374	0.9600890437534927	Condition_Azetidine_vs_YPD	Azetidine
DPB3	223.9392251430482	-0.12804747186951124	0.1467452806688609	-0.705697008897056	0.4803765814800504	0.5704798366144926	Condition_Azetidine_vs_YPD	Azetidine
PAF1	466.2019228751107	0.12324813847527762	0.11858679798437795	1.0878981046785996	0.2766400929389938	0.3584181499109278	Condition_Azetidine_vs_YPD	Azetidine
SAF1	949.0354576771962	0.9837620559931372	0.17148067909594758	5.847222541703765	4.998485955399e-9	2.5589905051351285e-8	Condition_Azetidine_vs_YPD	Azetidine
DUG2	340.59338014300425	-0.8264348941807022	0.1341404834227208	-6.097906602618747	1.0746650154967685e-9	6.248695516016259e-9	Condition_Azetidine_vs_YPD	Azetidine
MRPL27	426.8138584796493	0.006876744069426176	0.1363925307341213	0.09723346472954518	0.9225409929345012	0.9581960760829832	Condition_Azetidine_vs_YPD	Azetidine
SSH1	2436.3362149020936	-0.26992192485744426	0.10893455226579474	-2.576010481993184	0.009994761634963554	0.018208416178458763	Condition_Azetidine_vs_YPD	Azetidine
YBR284W	346.9100726634311	1.3032478002994232	0.23537022373153266	5.9086483147909465	3.4492618394166446e-9	1.8155030388511867e-8	Condition_Azetidine_vs_YPD	Azetidine
YBR285W	452.92777109942205	1.3254798858735606	0.2651057454451469	6.10485726118879	1.0289259352044936e-9	5.993379247462264e-9	Condition_Azetidine_vs_YPD	Azetidine
APE3	9450.959530781818	0.6235263378390185	0.09569488769623863	6.500837799431431	7.987391687747026e-11	6.020835113441288e-10	Condition_Azetidine_vs_YPD	Azetidine
YBR287W	3913.6330298235766	1.090557820940507	0.14236731125042193	7.515666368987027	5.6621780644205245e-14	8.784727425503961e-13	Condition_Azetidine_vs_YPD	Azetidine
APM3	312.03978616581077	-0.765779401232771	0.11098247816999987	-6.876327258934766	6.141532522652425e-12	6.06106364773213e-11	Condition_Azetidine_vs_YPD	Azetidine
SNF5	176.17396655561373	-0.31503992615545573	0.12498064759505322	-2.6162635729151105	0.00888979055337876	0.016386722221178904	Condition_Azetidine_vs_YPD	Azetidine
BSD2	664.5682667582777	0.4298916383075721	0.14440959321964722	3.215287428596306	0.0013031396929629202	0.0028007459521108614	Condition_Azetidine_vs_YPD	Azetidine
CTP1	372.7118549619185	0.1772511658398968	0.1486413412664487	1.1537175173428864	0.2486159997593986	0.32714470811713636	Condition_Azetidine_vs_YPD	Azetidine
YBR292C	20.47698559665621	-2.078775905160275	0.3747608180581238	-4.890033947991292	1.0081858879368776e-6	3.6082152504917307e-6	Condition_Azetidine_vs_YPD	Azetidine
VBA2	818.5107626614756	0.6162813807196341	0.1480593458122849	4.239787467649273	2.237315128210677e-5	6.438790529277368e-5	Condition_Azetidine_vs_YPD	Azetidine
SUL1	283.89249646039275	-0.0064401810522065695	0.28828070237849523	1.2639756260977209	0.2062387755108397	0.2784839678389723	Condition_Azetidine_vs_YPD	Azetidine
PCA1	717.4197123193502	0.5647045410296884	0.15452331606146708	3.5762458891761493	3.485638127561235e-4	8.254928315832589e-4	Condition_Azetidine_vs_YPD	Azetidine
PHO89	162.77379939561916	0.4199876787929593	0.185794157552729	2.59615857679662	0.009427254532112682	0.017260910575282035	Condition_Azetidine_vs_YPD	Azetidine
YBR296C-A	0.624648226422218	0.668595504236777	0.496565719555899	0.40912910640095423	0.6824449171384985	0.7601437387457396	Condition_Azetidine_vs_YPD	Azetidine
MAL33	325.4784521986151	0.5248798135265477	0.14138642114457337	3.5987621480598313	3.1973544830176575e-4	7.614974497646771e-4	Condition_Azetidine_vs_YPD	Azetidine
MAL31	478.7469532160302	-0.5648790254125864	0.1505495141444081	-3.996092676992291	6.439653239653757e-5	1.7050120274525682e-4	Condition_Azetidine_vs_YPD	Azetidine
YBR298C-A	0.1641763697303596	-0.015440041134014324	0.26105892309433854	0.018888878098474622	0.9849297519512547	0.9891301567590869	Condition_Azetidine_vs_YPD	Azetidine
MAL32	20.460537368469826	-0.20058711268391924	0.31466722627135885	0.1263685378450369	0.8994402056328338	0.9407871775757317	Condition_Azetidine_vs_YPD	Azetidine
YBR300C	0.6641093103478483	-0.1291719848418431	0.516677036701535	-0.9299420986413424	0.3524010643684455	0.4396392690624052	Condition_Azetidine_vs_YPD	Azetidine
PAU24	5.0516985133420755	-0.11513522757361205	0.4360047483767803	-0.1478251643106457	0.8824807492698997	0.9306238091351228	Condition_Azetidine_vs_YPD	Azetidine
COS2	0.491475883793986	0.7370297845393328	0.5045528485552448	1.4740647978312167	0.14046414543445127	0.1983753329810257	Condition_Azetidine_vs_YPD	Azetidine
SSD1	3124.632070961437	0.5836257613581094	0.13328676710996107	4.225231196243948	2.3869559252849242e-5	6.836417036010537e-5	Condition_Azetidine_vs_YPD	Azetidine
YDL183C	124.02484738400459	0.18125827971812572	0.15341601026213703	1.3894378745543836	0.16469963996341622	0.22788782531255625	Condition_Azetidine_vs_YPD	Azetidine
TRM3	308.5402581661683	-1.5302508364482401	0.20502357373626767	-7.661882003232097	1.8322794912141654e-14	3.110602980809955e-13	Condition_Azetidine_vs_YPD	Azetidine
SLM3	165.04553558444493	0.22161437674255124	0.13715694186727012	1.6818361488341382	0.09260061691980843	0.13648489488877746	Condition_Azetidine_vs_YPD	Azetidine
EHD3	818.0450508688826	0.9759473405544726	0.14430805493612212	6.845516522705185	7.620042335949567e-12	7.34325550404081e-11	Condition_Azetidine_vs_YPD	Azetidine
TVP15	649.3342439583013	-0.08064908384225165	0.1823239377312681	-0.29870239396914217	0.7651671302802407	0.8324427971013559	Condition_Azetidine_vs_YPD	Azetidine
SEC5	447.01414188610676	-0.39645795894362273	0.17140303043891228	-2.1568944094397273	0.03101389264164442	0.051569154651280355	Condition_Azetidine_vs_YPD	Azetidine
SBE2	312.8353877394868	-0.5645016631297306	0.12494762409072757	-4.617886890361288	3.876674503423345e-6	1.2569939644202465e-5	Condition_Azetidine_vs_YPD	Azetidine
HKR1	266.5501346311842	0.06282047558657898	0.1481280405294927	0.13365327393256043	0.8936767555510683	0.9384682919170553	Condition_Azetidine_vs_YPD	Azetidine
PUF6	133.83281693312247	-2.2993595458638008	0.3780506182405548	-6.574555100500485	4.8798856892370285e-11	3.8068917763774104e-10	Condition_Azetidine_vs_YPD	Azetidine
COS7	117.31089045017931	0.19028622480935536	0.27026398104884974	0.7510663790294558	0.45261270835370165	0.543118673840287	Condition_Azetidine_vs_YPD	Azetidine
YDL247W-A	0.023064114968072584	0.011164099901621273	0.2290239756413705	0.01628564586954868	0.9870065089610356	0.9891301567590869	Condition_Azetidine_vs_YPD	Azetidine
MPH2	0.2632658250228232	-0.07844806964876778	0.3843063813122969	-0.17967171468961335	0.8574103004479138	0.9101293452537443	Condition_Azetidine_vs_YPD	Azetidine
SOR2	0.040150917506546945	0.010841576464530578	0.2290239756413705	0.016285645869548768	0.9870065089610356	0.9891301567590869	Condition_Azetidine_vs_YPD	Azetidine
HXT15	0.33645892820793544	0.02427203463087209	0.41984962469920745	0.2783330189127355	0.7807567316833055	0.8452501012259543	Condition_Azetidine_vs_YPD	Azetidine
THI13	25.504278716303077	0.73467830506160825	0.2741464837296662	2.6739557851362363	0.0074962334110096245	0.01405114918259327	Condition_Azetidine_vs_YPD	Azetidine
AAD4	2087.3613228678323	0.4977875999878913	0.19643570592400345	3.113927292027085	0.0018461497766270871	0.0038725414488595717	Condition_Azetidine_vs_YPD	Azetidine
YDL242W	21.49175567015156	0.6907919821012243	0.2815560094523708	3.039823390545295	0.0023671691448896633	0.004865765183959211	Condition_Azetidine_vs_YPD	Azetidine
YDL241W	181.12336378392004	0.3533656246144275	0.21375015417158832	1.4585465361269752	0.1446899578801279	0.2032482945312922	Condition_Azetidine_vs_YPD	Azetidine
YDL240C-A	0.15487894891360515	-0.009152918990616613	0.22902636796462592	-0.09414433170818724	0.9249945051287735	0.9581960760829832	Condition_Azetidine_vs_YPD	Azetidine
LRG1	198.12406998861135	-0.7119229736056139	0.16998819698193998	-4.291446207938325	1.7751320749210595e-5	5.207001113230843e-5	Condition_Azetidine_vs_YPD	Azetidine
ADY3	321.2542016691254	0.3121069360236758	0.20352626934104662	1.7819830038186861	0.074752003404962	0.11276470495228269	Condition_Azetidine_vs_YPD	Azetidine
GUD1	927.3853781697537	1.710827499514252	0.23745751580376948	7.421888723918892	1.1546180421980792e-13	1.6592570242377222e-12	Condition_Azetidine_vs_YPD	Azetidine
AIM6	1753.377844331024	0.5655469679482853	0.11200353041665591	4.992354787779584	5.964755661924899e-7	2.2120568111258556e-6	Condition_Azetidine_vs_YPD	Azetidine
PHO13	1411.9200729062236	0.4424170540070559	0.07973958297125291	5.542994164827058	2.973427745955315e-8	1.3465702846748567e-7	Condition_Azetidine_vs_YPD	Azetidine
YPD1	382.0166536726662	-0.3380258045567645	0.17015039929581827	-1.6891813800257502	0.09118467613819664	0.13464019439693614	Condition_Azetidine_vs_YPD	Azetidine
GYP7	2526.233249692361	1.3398747537490356	0.21024949584572	6.4945340129377644	8.329081155139654e-11	6.251938617594394e-10	Condition_Azetidine_vs_YPD	Azetidine
MFG1	258.4418801956347	0.7366320442393562	0.17378596011011802	4.309844863825617	1.633691104000113e-5	4.8179918112118545e-5	Condition_Azetidine_vs_YPD	Azetidine
OST4	124.01987288148779	-0.26935515376949015	0.1997689274722045	-1.5383112509250747	0.12397253011988188	0.1777274097299466	Condition_Azetidine_vs_YPD	Azetidine
BRE4	1245.982112095365	0.4269190482790649	0.1482586275927454	2.9374052517061666	0.0033097128996579126	0.006622457597391848	Condition_Azetidine_vs_YPD	Azetidine
PTP1	390.45516725930463	0.8199437238893976	0.12325011303768327	6.716151060874972	1.8658736431942152e-11	1.6259401574270867e-10	Condition_Azetidine_vs_YPD	Azetidine
SSB1	3452.2959307183114	-1.4014155598105091	0.3370767076686396	-5.148738707448695	2.6224389441083844e-7	1.0216909869644616e-6	Condition_Azetidine_vs_YPD	Azetidine
YDL228C	7.294347203886156	-1.6047122146193316	0.4271315913048233	-4.851753374992386	1.2237474006542906e-6	4.323027879508122e-6	Condition_Azetidine_vs_YPD	Azetidine
HO	128.05851883859265	-0.9579024266933828	0.20646967883639053	-5.126545215159147	2.9510720877021387e-7	1.1402343980372709e-6	Condition_Azetidine_vs_YPD	Azetidine
GCS1	818.1561831624365	0.666887922331741	0.09829792003280495	6.685931462859019	2.2946040431963513e-11	1.932717261576567e-10	Condition_Azetidine_vs_YPD	Azetidine
SHS1	450.35546972683437	0.21276269070217232	0.09597778828425807	2.236988501741667	0.02528709155192643	0.042873560398389104	Condition_Azetidine_vs_YPD	Azetidine
WHI4	796.9556572917909	0.7116458347079693	0.1152204625559049	6.0409401525744055	1.5321880711538342e-9	8.625797620507798e-9	Condition_Azetidine_vs_YPD	Azetidine
HBT1	481.20752716358624	0.7347826161541168	0.17781003794866143	4.419061338438491	9.9130511766658e-6	3.0074177944764345e-5	Condition_Azetidine_vs_YPD	Azetidine
FMP45	472.78177619222043	0.6761478012021553	0.1968590741599886	4.114010045508107	3.888445020634825e-5	1.0715298662834319e-4	Condition_Azetidine_vs_YPD	Azetidine
YDL221W	13.402825738160498	0.639719286010591	0.2985263999205295	1.9643050231143566	0.04949472952453594	0.07832382578466168	Condition_Azetidine_vs_YPD	Azetidine
CDC13	162.76746264251528	0.43669460680473166	0.1392906613161114	3.080885867232208	0.0020638574278997904	0.004283958734566781	Condition_Azetidine_vs_YPD	Azetidine
DTD1	262.89524303140337	-0.675746152343863	0.16171481420055223	-4.113161920315509	3.9027643846587486e-5	1.0742454646423834e-4	Condition_Azetidine_vs_YPD	Azetidine
YDL218W	85.10983534249758	0.1189891466515167	0.24730099678689557	0.9605835739524905	0.3367615910411134	0.4230014771118299	Condition_Azetidine_vs_YPD	Azetidine
TIM22	217.7103220143205	-0.12463138849309881	0.1119362018709978	-1.1110178259259216	0.2665606764228787	0.34727079773342423	Condition_Azetidine_vs_YPD	Azetidine
RRI1	187.81618073946188	-0.17770091895918957	0.1429785112099895	-1.212885512757801	0.22517359525466893	0.30070563882287454	Condition_Azetidine_vs_YPD	Azetidine
GDH2	2277.518340147726	0.21849775192934104	0.13316485017005944	1.8368610711321405	0.0662304074636168	0.10128538158905039	Condition_Azetidine_vs_YPD	Azetidine
PRR2	79.51268100829235	0.23463295868153372	0.24572887740703628	1.459708129904925	0.14437030658098782	0.2029733145301895	Condition_Azetidine_vs_YPD	Azetidine
NOP6	141.91753740342097	-1.3384870975850796	0.22857321382706014	-6.2140575302113445	5.163360960827084e-10	3.2130711572778302e-9	Condition_Azetidine_vs_YPD	Azetidine
SHR3	1571.9348640013231	-0.4550282069886304	0.13439283368885976	-3.498054909532516	4.6866463167663514e-4	0.0010882917545630723	Condition_Azetidine_vs_YPD	Azetidine
YDL211C	66.2637654833636	-0.5479487463931558	0.18979374983858885	-2.7507436628641755	0.005946015202356774	0.01132681326193138	Condition_Azetidine_vs_YPD	Azetidine
UGA4	1364.1213921031544	1.9409137046814737	0.3123563226309363	7.408621911722705	1.2761856579710385e-13	1.8219705047242297e-12	Condition_Azetidine_vs_YPD	Azetidine
CWC2	33.96309187748861	-0.6812442721311638	0.2519278525706689	-2.8193469592420612	0.004812147193779477	0.009351720213771326	Condition_Azetidine_vs_YPD	Azetidine
NHP2	295.93211100365517	-1.798990368394802	0.2872216832207061	-6.806028703512622	1.0032970313107147e-11	9.312472303369849e-11	Condition_Azetidine_vs_YPD	Azetidine
GLE1	391.4553318282817	0.027698385144691758	0.0959084397478684	0.28412520534434366	0.7763144315266081	0.8418316183673444	Condition_Azetidine_vs_YPD	Azetidine
YDL206W	618.2897991560603	-0.25470603077253046	0.18699082418225343	-1.0959448252710138	0.27310292088918486	0.35445502883478475	Condition_Azetidine_vs_YPD	Azetidine
HEM3	306.43829673281465	-0.8879855956513291	0.19089860728659888	-5.030613105438382	4.889138602042121e-7	1.8314448881486062e-6	Condition_Azetidine_vs_YPD	Azetidine
RTN2	2221.4059370778227	-0.1444803118188272	0.16959940168446763	-0.6131163569542383	0.5397994054732256	0.6288543118339639	Condition_Azetidine_vs_YPD	Azetidine
ACK1	206.84830247347483	0.1891953355089336	0.11072757281494676	1.7048168220741073	0.08822859312997958	0.13080587574225253	Condition_Azetidine_vs_YPD	Azetidine
MRPL11	255.19153214249573	-0.4212115963934226	0.1537659380644599	-2.977139596858109	0.002909514991621615	0.005888218573223114	Condition_Azetidine_vs_YPD	Azetidine
TRM8	114.53293965959416	-1.9956047649928228	0.2551204945541704	-7.939430416401651	2.0311179633797374e-15	4.198711676349343e-14	Condition_Azetidine_vs_YPD	Azetidine
MGT1	319.5102884430815	0.2924174090845371	0.1345747115247454	2.3876264428922034	0.016957568363475145	0.02970407524347838	Condition_Azetidine_vs_YPD	Azetidine
YDL199C	316.4808561468735	0.7490812622160166	0.15514829199542923	4.962612630316377	6.955120963333072e-7	2.546195959369923e-6	Condition_Azetidine_vs_YPD	Azetidine
GGC1	8592.245518165979	2.033844602486608	0.19755677396306892	10.385571474622795	2.884366969445983e-25	3.857399336893781e-23	Condition_Azetidine_vs_YPD	Azetidine
ASF2	214.28422558288491	0.12094936735593377	0.1549896205345701	0.7451466879691137	0.4561830474400887	0.5466022142759007	Condition_Azetidine_vs_YPD	Azetidine
YDL196W	1.9144287605012682	0.9512281729762118	0.47417631826100076	1.4053600770164347	0.15991423200693555	0.22195206545614585	Condition_Azetidine_vs_YPD	Azetidine
SEC31	2224.4281924951592	0.5648428090163978	0.12190328356269957	4.492493602569449	7.039403374854825e-6	2.194539025472106e-5	Condition_Azetidine_vs_YPD	Azetidine
SNF3	244.7683558262355	-0.28438470596585674	0.1090166488234191	-2.709901011419623	0.00673032913076838	0.012706380522594408	Condition_Azetidine_vs_YPD	Azetidine
NUS1	474.19893351546295	-0.06625103510662668	0.09939134171155778	-0.3980466717642891	0.690595782989772	0.767419733073084	Condition_Azetidine_vs_YPD	Azetidine
ARF1	2665.9031271843814	-0.29434489225868155	0.13223881516071687	-2.481228581143873	0.013093038113060852	0.023365653255688387	Condition_Azetidine_vs_YPD	Azetidine
RPL35A	350.3778045713727	-1.1138091983742808	0.24197188697501903	-5.633394712453008	1.766964102021753e-8	8.300298036235517e-8	Condition_Azetidine_vs_YPD	Azetidine
UFD2	946.0968656483034	0.1084613573595918	0.09859126103818201	1.174307998703068	0.24027168061279605	0.31763169720711165	Condition_Azetidine_vs_YPD	Azetidine
RBS1	239.87216469177596	-0.1305008464213049	0.12390090541329739	-1.0891871656032417	0.27607135748601064	0.35781163085558304	Condition_Azetidine_vs_YPD	Azetidine
PPH22	583.2227207689857	-0.2395271286305235	0.0993937022586806	-2.5151329652976826	0.01189874988555849	0.021391634567919007	Condition_Azetidine_vs_YPD	Azetidine
YDL187C	41.61728430599619	0.5418562240595308	0.22005088207452903	2.026218449708428	0.04274240380516836	0.06868341641374896	Condition_Azetidine_vs_YPD	Azetidine
YDL186W	3.764418523309577	0.17219706052847927	0.4315464310702775	0.8128105908120997	0.41632666244733	0.5067215117045605	Condition_Azetidine_vs_YPD	Azetidine
YDL185C-A	1.1590981120402837	-0.4776369126451991	0.521063379633232	0.06474644980335754	0.9483758787892682	0.9756799682014038	Condition_Azetidine_vs_YPD	Azetidine
VMA1	7665.555294946261	0.4309447403684324	0.07951735397233768	5.3006560366103095	1.1538729914930358e-7	4.7228792712391404e-7	Condition_Azetidine_vs_YPD	Azetidine
RPL41A	76.97941500632669	-0.8421706340460874	0.24640696960462574	-4.175755466596765	2.9699873258634554e-5	8.37449524371051e-5	Condition_Azetidine_vs_YPD	Azetidine
LYS20	680.2614445545854	0.3371361341092435	0.1315893273478325	2.5286127031596064	0.011451431386088961	0.02067821159356323	Condition_Azetidine_vs_YPD	Azetidine
INH1	664.8345255617877	-0.3115102763919726	0.14006515305360434	-2.2008498592908468	0.02774665454269098	0.046675035011218766	Condition_Azetidine_vs_YPD	Azetidine
YDL180W	741.6718424452887	0.49526591251743196	0.11258743619681727	4.42291691673517	9.737719536563732e-6	2.9624547875163483e-5	Condition_Azetidine_vs_YPD	Azetidine
PCL9	277.3276393720295	-0.10005527929507932	0.11510117228382463	-0.702134138971666	0.482595513907781	0.5722852701117787	Condition_Azetidine_vs_YPD	Azetidine
DLD2	839.3583136514113	-0.11212690025852891	0.09558043053702661	-1.1513033530893366	0.2496074581855688	0.3282106214259377	Condition_Azetidine_vs_YPD	Azetidine
YDL177C	132.91585736391215	0.06516241281740703	0.14631633319584444	0.543106620174989	0.5870563947981475	0.6719616690152421	Condition_Azetidine_vs_YPD	Azetidine
YDL176W	187.49167874861882	-0.4621872587462251	0.11757354267835343	-3.909757841733481	9.238869238660829e-5	2.3863740686221684e-4	Condition_Azetidine_vs_YPD	Azetidine
AIR2	134.0177249163953	-0.050979848583364275	0.1353365487656643	-0.43858930194518164	0.6609591500924654	0.7403313955445603	Condition_Azetidine_vs_YPD	Azetidine
DLD1	2458.2349039723986	0.6843533400597172	0.1394920802614053	5.08809131860384	3.616852117102327e-7	1.3787802166010208e-6	Condition_Azetidine_vs_YPD	Azetidine
PAR32	760.7338862173187	0.971590510898247	0.1579354111402567	6.3038436561670315	2.903533881399406e-10	1.908410985437343e-9	Condition_Azetidine_vs_YPD	Azetidine
YDL172C	6.969493257955829	0.4494996301427974	0.35441219254668416	0.9128846655814583	0.3613032032503908	0.4490081340602714	Condition_Azetidine_vs_YPD	Azetidine
GLT1	2701.754693869855	0.6908237633331091	0.12612518109360862	5.220511394137705	1.784297282018451e-7	7.107902789706328e-7	Condition_Azetidine_vs_YPD	Azetidine
UGA3	610.4138840195582	0.8803795998769728	0.18509231665051568	4.970689508713825	6.671521566577792e-7	2.449214612088755e-6	Condition_Azetidine_vs_YPD	Azetidine
UGX2	601.2589956434174	1.3615602676576082	0.24458599429383818	6.461575089089743	1.036187158407157e-10	7.603733985489473e-10	Condition_Azetidine_vs_YPD	Azetidine
SFA1	568.0667027418043	-0.32411065680199963	0.15507572281041915	-1.9625320581532182	0.04970057203865487	0.07859214007283578	Condition_Azetidine_vs_YPD	Azetidine
NRP1	146.17446525688356	-1.3156895269867224	0.28609716301280486	-5.202566974851736	1.9655448869962412e-7	7.806191299688708e-7	Condition_Azetidine_vs_YPD	Azetidine
FAP7	181.54321812982892	-1.0695058196118552	0.18357762448249162	-5.971743822390137	2.347309179838011e-9	1.286113466177131e-8	Condition_Azetidine_vs_YPD	Azetidine
CDC36	371.39478827178453	0.10620245018573697	0.09312278073071159	1.0963822425124936	0.27291153171274035	0.3543469917403581	Condition_Azetidine_vs_YPD	Azetidine
CDC9	336.9371883907182	0.13443096440580715	0.13822949688756878	0.9728767541197757	0.3306145595497563	0.4165578174830904	Condition_Azetidine_vs_YPD	Azetidine
YDL163W	0.12765779706305422	-0.0049637380629287	0.22902572127880194	0.016276180626893906	0.9870140601311604	0.9891301567590869	Condition_Azetidine_vs_YPD	Azetidine
YDL162C	0.5727543605565872	0.046765545492784735	0.5133568789482931	0.053937786078049534	0.9569847315325455	0.9818570448931846	Condition_Azetidine_vs_YPD	Azetidine
ENT1	1028.8920121059145	1.1516108979286854	0.12655177595271527	9.061222457592061	1.2899662545040639e-19	6.403900655882674e-18	Condition_Azetidine_vs_YPD	Azetidine
MHF2	82.60224862562725	-0.04754368983630895	0.17186602380567229	-0.28233828168381075	0.7776841345301964	0.8426197310807501	Condition_Azetidine_vs_YPD	Azetidine
DHH1	291.4224074947028	0.27686856367345153	0.14028328035733928	2.0053282848721787	0.04492796291001825	0.07168564425355481	Condition_Azetidine_vs_YPD	Azetidine
YDL159W-A	0.019247459819501735	0.010836615788789352	0.2290239756413705	0.016285645869548688	0.9870065089610356	0.9891301567590869	Condition_Azetidine_vs_YPD	Azetidine
STE7	260.94415644327864	0.42398719705283433	0.10926612060291162	3.969519080926566	7.201783987485242e-5	1.8960743459216868e-4	Condition_Azetidine_vs_YPD	Azetidine
YDL159C-B	0.1402910893385194	-0.007446443692661156	0.22902610831853254	0.016275459967828053	0.987014635057748	0.9891301567590869	Condition_Azetidine_vs_YPD	Azetidine
YDL158C	36.12992595821753	-1.328522194297298	0.35109384430892276	-3.940634116994393	8.126649936341752e-5	2.1225164221940016e-4	Condition_Azetidine_vs_YPD	Azetidine
YDL157C	269.92477728609083	-0.3937546234442926	0.1607881894140042	-2.7694322609550577	0.0056154079689486585	0.010759581409508934	Condition_Azetidine_vs_YPD	Azetidine
CMR1	44.20911837301213	-0.08647917246798935	0.21343405337451987	-0.6475717853212497	0.517261950976003	0.6070232028556138	Condition_Azetidine_vs_YPD	Azetidine
CLB3	215.3326051509976	-0.8041113714828968	0.10970521049067523	-7.362994112425887	1.7983030621687625e-13	2.4809010455561897e-12	Condition_Azetidine_vs_YPD	Azetidine
MSH5	276.1874343426296	-0.5883245507628324	0.13417296762356182	-4.262185717457488	2.024370912265204e-5	5.8845125913834186e-5	Condition_Azetidine_vs_YPD	Azetidine
SAS10	108.55367230900214	-2.0219875044835427	0.3230702559965199	-6.8307066255047415	8.449737742746928e-12	8.013188339829322e-11	Condition_Azetidine_vs_YPD	Azetidine
YDL152W	0.20542911316382978	0.04740559951280683	0.31102003204766493	0.02334251665892953	0.9813770575529263	0.9891301567590869	Condition_Azetidine_vs_YPD	Azetidine
BUD30	0.3441553493571487	0.03313259754852822	0.41968832846305076	0.27816200690880377	0.7808879984394888	0.8452525691731037	Condition_Azetidine_vs_YPD	Azetidine
RPC53	88.53236700905842	-1.4141482520914264	0.286570732903122	-5.374683679210925	7.671724260407247e-8	3.2288252458862356e-7	Condition_Azetidine_vs_YPD	Azetidine
ATG9	351.3164193383726	0.48047761879011747	0.14478490184962092	3.414786285229978	6.383207411090733e-4	0.0014483780528004699	Condition_Azetidine_vs_YPD	Azetidine
NOP14	75.36885588584123	-2.361171384373542	0.3181947523919422	-7.6817800577653745	1.5689303959484902e-14	2.727108987970944e-13	Condition_Azetidine_vs_YPD	Azetidine
RPN5	1857.2067574256605	0.28512792249696733	0.09444284524173394	3.1287736920612583	0.0017553744800073807	0.003704659892910907	Condition_Azetidine_vs_YPD	Azetidine
LDB17	401.25662944169653	-0.41280797607299613	0.1245376213057906	-3.3022699639970474	9.590571701120065e-4	0.002107545820169007	Condition_Azetidine_vs_YPD	Azetidine
COP1	1945.3943221786867	-0.0784254138307767	0.10641951823296884	-0.7839720667105099	0.4330565009519021	0.5234863034011833	Condition_Azetidine_vs_YPD	Azetidine
YDL144C	762.729730621509	0.37727087509112817	0.13761159365781836	2.8486383772791934	0.004390675496942558	0.008596383785917115	Condition_Azetidine_vs_YPD	Azetidine
CCT4	1546.2824106773444	0.20019753832095072	0.1182775333303004	1.4825097710671056	0.13820470564230092	0.19564818234478243	Condition_Azetidine_vs_YPD	Azetidine
CRD1	564.5331890103631	0.7217832604027733	0.1583669665381585	4.689333508865479	2.7409634280150577e-6	9.111134090267601e-6	Condition_Azetidine_vs_YPD	Azetidine
BPL1	428.88579350381696	0.28868413186867814	0.12119303590562112	2.3279595015337633	0.01991425422664555	0.03442313583413566	Condition_Azetidine_vs_YPD	Azetidine
RPO21	1975.2302340697167	0.3625948380182402	0.1562479803717577	2.0105885582545127	0.04436893359717793	0.07086269116800073	Condition_Azetidine_vs_YPD	Azetidine
SCM3	56.62675922843536	-0.5317564851554759	0.19006443338934942	-2.693592714210836	0.007068648282852385	0.01329912494904728	Condition_Azetidine_vs_YPD	Azetidine
RGT2	322.1347826068357	1.0031407195566535	0.16721573399235443	5.969382598364968	2.3815305445411145e-9	1.2994312787991611e-8	Condition_Azetidine_vs_YPD	Azetidine
ARF2	4459.590168888835	0.47894938899726414	0.07330742643113312	6.517250654583303	7.160771399998977e-11	5.46906002146775e-10	Condition_Azetidine_vs_YPD	Azetidine
RPL35B	168.73672322267817	-1.4337096902208406	0.2902494655757235	-6.04929010616978	1.4548547244640635e-9	8.211596046006037e-9	Condition_Azetidine_vs_YPD	Azetidine
RDI1	993.47075130254	0.5450458641328388	0.11409873536076501	4.807224127555197	1.5304038734182545e-6	5.309018836691277e-6	Condition_Azetidine_vs_YPD	Azetidine
PPH21	1116.2073514907966	0.006036176075525433	0.06679268105699383	0.04257063388151468	0.9660438050279	0.9880576017399453	Condition_Azetidine_vs_YPD	Azetidine
RPL41B	1780.2496044617408	-1.5372454558509836	0.20441867305411607	-7.729923820949944	1.076109600221369e-14	1.9426298099864e-13	Condition_Azetidine_vs_YPD	Azetidine
SRF1	686.4082232091125	0.8627722296739444	0.18585531061188723	4.6421024110100575	3.4488183634258104e-6	1.1273414185290993e-5	Condition_Azetidine_vs_YPD	Azetidine
CDC53	842.1906161277061	0.16174840848061153	0.07906601202130571	2.13763170341783	0.03254664653640022	0.05381735421474405	Condition_Azetidine_vs_YPD	Azetidine
LYS21	1268.3694446433992	1.3561545711389411	0.13708064289941713	9.878868357277195	5.141018349836688e-23	4.882477282098524e-21	Condition_Azetidine_vs_YPD	Azetidine
STF1	1178.584625763697	1.0786180792461015	0.17793550021029728	6.411621428854683	1.4398001028479523e-10	1.02221127561892e-9	Condition_Azetidine_vs_YPD	Azetidine
RPP1B	2631.016005392651	-1.3411820472343148	0.266484425136536	-6.020809438056823	1.7354698301004574e-9	9.686996419632281e-9	Condition_Azetidine_vs_YPD	Azetidine
YDL129W	67.5464046751941	0.5110870801002694	0.20580513976508066	2.0608541656421875	0.039316955118910805	0.06374171372939695	Condition_Azetidine_vs_YPD	Azetidine
VCX1	1699.6552116896232	0.3301315941689793	0.09217999458589926	3.5394569349532916	4.009511835048923e-4	9.403840749848101e-4	Condition_Azetidine_vs_YPD	Azetidine
PCL2	85.3801150856777	-0.4618560046377964	0.18601200318098393	-2.3190505560265877	0.02039229524851688	0.035193761064927866	Condition_Azetidine_vs_YPD	Azetidine
CDC48	6137.828331489536	0.6713714261133775	0.07921006572541955	8.446226150993914	3.00870591602559e-17	9.213107414820417e-16	Condition_Azetidine_vs_YPD	Azetidine
HNT1	3490.7986857603273	0.2509434825287651	0.09857398990847427	2.7064327118615514	0.006801036348609862	0.01282878272666679	Condition_Azetidine_vs_YPD	Azetidine
YDL124W	7204.5441182448385	0.3018107838632455	0.12888384689550214	2.7800997413120263	0.005434220469303915	0.010439884706933028	Condition_Azetidine_vs_YPD	Azetidine
SNA4	411.94331402180285	1.3366423696172969	0.1502779437350218	8.719589125913963	2.792131326467835e-18	1.0279121675474002e-16	Condition_Azetidine_vs_YPD	Azetidine
UBP1	438.8911958692386	-0.8982814082003531	0.14831323183886166	-6.077264981887696	1.2224965903104328e-9	7.021051846016008e-9	Condition_Azetidine_vs_YPD	Azetidine
YDL121C	191.88098013085462	-1.3972236430558997	0.19939747992038243	-7.150399462358572	8.652573483498928e-13	1.0053247169746183e-11	Condition_Azetidine_vs_YPD	Azetidine
YFH1	481.68446778313114	0.2827514155423685	0.12858794951335537	2.0839165949491063	0.037167754569347254	0.060617296090824425	Condition_Azetidine_vs_YPD	Azetidine
YDL119C	282.6074503537747	-0.16186867118782394	0.10167556115048185	-1.5301416318467767	0.12598167522133863	0.18033156787361992	Condition_Azetidine_vs_YPD	Azetidine
YDL118W	1.2912167884400763	-0.6577780587691661	0.5233123760095725	0.0657398661077581	0.9475849324812569	0.9754200538092485	Condition_Azetidine_vs_YPD	Azetidine
CYK3	441.4207411495986	-0.3570990940595674	0.11096183572668813	-3.317805144360536	9.072775368808849e-4	0.0020011409287042877	Condition_Azetidine_vs_YPD	Azetidine
NUP84	443.98406494195615	-0.9847882319684628	0.16297839084331983	-5.953652286098601	2.622236244218969e-9	1.4119567878690963e-8	Condition_Azetidine_vs_YPD	Azetidine
IWR1	631.2951532628435	0.33850022251812756	0.11797715956321432	3.0386272279577478	0.0023765872862966304	0.004879002658866485	Condition_Azetidine_vs_YPD	Azetidine
YDL114W-A	6.74620540370824	-0.24120913674006847	0.3885179344683377	-0.724578196856957	0.4687108387542583	0.5586508050848771	Condition_Azetidine_vs_YPD	Azetidine
YDL114W	8.855730783735606	0.22290225638967576	0.36050998740791895	1.929038618668579	0.053726068124439995	0.08432740704657612	Condition_Azetidine_vs_YPD	Azetidine
ATG20	467.22868924379003	0.024286668152691315	0.13099130893064195	0.36408454988160793	0.715794873645792	0.7900629622706543	Condition_Azetidine_vs_YPD	Azetidine
RRP42	245.12792583623948	-0.8264735970621219	0.16692278616382708	-4.982117278806631	6.289229608578303e-7	2.3205699113183345e-6	Condition_Azetidine_vs_YPD	Azetidine
TMA17	1151.2169040182757	0.9141677966271186	0.14092084830149637	6.620250959451693	3.585895630872113e-11	2.8867781411676846e-10	Condition_Azetidine_vs_YPD	Azetidine
YDL109C	115.24687032695233	0.42861228474892776	0.20131053572119434	2.250301550809684	0.024429809567391828	0.04150597409777512	Condition_Azetidine_vs_YPD	Azetidine
KIN28	293.95701800832785	-0.009617874636885855	0.11992878762491443	0.010898908373938369	0.9913041014379668	0.9929709227641389	Condition_Azetidine_vs_YPD	Azetidine
MSS2	303.2076794429537	-0.30863003269160744	0.1725969628787665	-1.5036459656014831	0.13267254905166498	0.18859071885803919	Condition_Azetidine_vs_YPD	Azetidine
PHO2	308.95709448549957	0.0029534912843951636	0.1311902170728105	0.017873388005046648	0.985739858918265	0.9891301567590869	Condition_Azetidine_vs_YPD	Azetidine
NSE4	51.6459051046808	-0.607587060722184	0.18576963862193172	-3.351590311693629	8.034882694766009e-4	0.0017878637113345212	Condition_Azetidine_vs_YPD	Azetidine
QRI7	186.9946900175752	-0.027354686676871815	0.12445983698449756	-0.12254928450470097	0.9024640167090638	0.9430468348739428	Condition_Azetidine_vs_YPD	Azetidine
QRI1	548.1554631454658	0.02203612754677152	0.07364875907365534	0.301218470989004	0.7632479057246112	0.8306865182217866	Condition_Azetidine_vs_YPD	Azetidine
POL3	191.71075737494368	-0.9552646685987014	0.12259438114316878	-7.782476035841101	7.111867867352028e-15	1.3469384432010937e-13	Condition_Azetidine_vs_YPD	Azetidine
DUN1	370.21880791470596	0.11882988376178191	0.11373951518697457	1.0154181490927117	0.3099065452940424	0.3941882722420932	Condition_Azetidine_vs_YPD	Azetidine
GET3	1971.5300590972802	0.1916418967918236	0.10501801973619705	1.8541961307397172	0.06371110545829302	0.09798143019671302	Condition_Azetidine_vs_YPD	Azetidine
BUG1	608.0424082972161	0.06592996719785824	0.10902098080791182	0.6477458886507504	0.5171493188897763	0.6069997289422719	Condition_Azetidine_vs_YPD	Azetidine
SNU23	102.20101925893954	-0.1882290502514429	0.15838773518936125	-0.8482381044078879	0.39630538029596746	0.48614548054651346	Condition_Azetidine_vs_YPD	Azetidine
RPN6	2177.296890589288	0.6309450285580148	0.0784988109903228	7.999774642762955	1.2464713004459828e-15	2.660627502222321e-14	Condition_Azetidine_vs_YPD	Azetidine
OPI6	0.9745509569744072	0.3920903787379772	0.5213961210653286	0.7189584477903682	0.472166522279715	0.5619519107335584	Condition_Azetidine_vs_YPD	Azetidine
PMT1	1565.6224231659537	-0.26679988979208413	0.12798294390807805	-2.0187975509860374	0.043508265718352694	0.06977720637600715	Condition_Azetidine_vs_YPD	Azetidine
YDL094C	15.991574435768788	0.7508930154487464	0.3039181170734546	3.001033740183385	0.0026906474985014203	0.005482528935845711	Condition_Azetidine_vs_YPD	Azetidine
PMT5	276.3165491357285	-0.4870537725601246	0.14806479190477007	-3.2859866401385784	0.0010162582987663072	0.0022272711143196022	Condition_Azetidine_vs_YPD	Azetidine
SRP14	444.87738331585274	-0.09606448037493269	0.11520400426400583	-0.7966783707254255	0.4256378487564874	0.5160415953563852	Condition_Azetidine_vs_YPD	Azetidine
UBX3	492.3617009188045	0.5626621112059786	0.12210508884779887	4.735278635189662	2.187543532471187e-6	7.389161220764788e-6	Condition_Azetidine_vs_YPD	Azetidine
RAM1	414.25037348866505	0.21381395669973993	0.11851991967845701	1.791953633757861	0.07314039351424925	0.11066527518694466	Condition_Azetidine_vs_YPD	Azetidine
NUR1	336.3517161087657	0.15471963887828724	0.10923854907017522	1.6107997385139585	0.10722337812562475	0.15600985717172447	Condition_Azetidine_vs_YPD	Azetidine
ASM4	406.6037254553962	-0.25294112665051294	0.10880374620659396	-2.3523592339397883	0.0186547490661379	0.03240842275461338	Condition_Azetidine_vs_YPD	Azetidine
LUC7	140.16947503543676	0.7512165566344983	0.1920252388240633	4.06811057599448	4.73958900490524e-5	1.2823504025245266e-4	Condition_Azetidine_vs_YPD	Azetidine
YDL086W	3866.6499890367104	1.313149369462107	0.14586020914851303	8.866292230312398	7.562184862794624e-19	3.238888719339423e-17	Condition_Azetidine_vs_YPD	Azetidine
YDL086C-A	16.78786440713552	0.8995330521379011	0.28365091653540814	2.4157819517736803	0.015701460882778344	0.027649939618599705	Condition_Azetidine_vs_YPD	Azetidine
YDL085C-A	225.0680195077208	-0.08214261960890838	0.1453881606332892	-0.5028086693351059	0.6150987978805185	0.6979640558460671	Condition_Azetidine_vs_YPD	Azetidine
NDE2	361.15147166805974	1.5115301426159191	0.2213350288706619	7.293373847050432	3.022877665487501e-13	3.914805798802291e-12	Condition_Azetidine_vs_YPD	Azetidine
SUB2	2449.3402647117323	-0.7722392906474865	0.160554221713065	-4.946245533208916	7.565851829952714e-7	2.758988705713975e-6	Condition_Azetidine_vs_YPD	Azetidine
RPS16B	1853.9448421032637	-1.5079522692050495	0.32416020572790044	-5.586657299128311	2.3148188084756628e-8	1.0637452771347138e-7	Condition_Azetidine_vs_YPD	Azetidine
RPL13A	1307.8427787613211	-1.5996945354409713	0.296037824644717	-6.066207041229072	1.309662812463118e-9	7.462800356583314e-9	Condition_Azetidine_vs_YPD	Azetidine
RPP1A	3282.2202671588498	-1.608111484164123	0.2804919614182106	-6.3709490654445595	1.8786202946783426e-10	1.2836912190852117e-9	Condition_Azetidine_vs_YPD	Azetidine
THI3	412.0422794884492	0.187847648947641	0.09426736121034686	2.0055201309434323	0.04490747082195687	0.07167039851346405	Condition_Azetidine_vs_YPD	Azetidine
MRK1	292.2417031311882	-0.139422262326836	0.2271661506082666	-0.6403115808267241	0.5219700532467495	0.6117813913299857	Condition_Azetidine_vs_YPD	Azetidine
MDH3	2179.0394516615306	0.3551065771507668	0.0980121666983588	3.559367046340673	3.7174967235329527e-4	8.759710905901273e-4	Condition_Azetidine_vs_YPD	Azetidine
VAM6	381.1902430869775	-0.2992995553097154	0.14119351772151886	-2.027655479188111	0.042595422473022865	0.06851349037093603	Condition_Azetidine_vs_YPD	Azetidine
RXT3	471.5689925932832	0.05679890028260095	0.08275158328346566	0.620827695040413	0.5347129989333888	0.624038162423953	Condition_Azetidine_vs_YPD	Azetidine
RPL31A	2257.6372741886985	-1.462340039873545	0.252029202877005	-6.506624889207672	7.685800886676903e-11	5.81582600581914e-10	Condition_Azetidine_vs_YPD	Azetidine
BRE1	439.61019604251254	-0.8237277961235802	0.11558550702978487	-7.208466701350512	5.658540461514009e-13	6.841405100424595e-12	Condition_Azetidine_vs_YPD	Azetidine
YDL073W	341.15338182393674	-0.7753410753626288	0.16003653607528578	-4.687998875560634	2.7588953416099212e-6	9.163224112300971e-6	Condition_Azetidine_vs_YPD	Azetidine
YET3	5091.123864609177	1.047766552199143	0.12687511376578683	8.232199261150425	1.8380716783784385e-16	4.68672517837117e-15	Condition_Azetidine_vs_YPD	Azetidine
YDL071C	6.106840154875346	0.21265087718372852	0.3640601275403379	0.19097810589932124	0.8485427464036737	0.9033201892616161	Condition_Azetidine_vs_YPD	Azetidine
BDF2	1449.654787626586	0.697080680025882	0.1654553910271947	4.168822143064778	3.0617778735055744e-5	8.61783923367347e-5	Condition_Azetidine_vs_YPD	Azetidine
CBS1	131.34393262821655	-0.040831564629315614	0.15203528808484032	-0.08141882261418126	0.9351088805233936	0.9660678691580952	Condition_Azetidine_vs_YPD	Azetidine
YDL068W	2.692008337743991	-0.5649821740079067	0.49051823192234145	-0.8265187942851603	0.4085098612159627	0.49850374684324095	Condition_Azetidine_vs_YPD	Azetidine
COX9	2296.75874178921	1.42185902181957	0.16387851163850928	8.602252239003636	7.816676530168898e-18	2.7081148156006517e-16	Condition_Azetidine_vs_YPD	Azetidine
IDP1	6427.791842371724	1.3018070816889116	0.17482438071770873	7.324332595528854	2.400905604680134e-13	3.204304364046623e-12	Condition_Azetidine_vs_YPD	Azetidine
PEX19	236.79112279675337	-0.613058698768525	0.1640490351845568	-3.7323312091026737	1.8971582068485392e-4	4.68958043360184e-4	Condition_Azetidine_vs_YPD	Azetidine
UBC9	258.0113488878268	-0.5210215563637512	0.15552874524649538	-3.5291037235870992	4.169696669836138e-4	9.737712857247402e-4	Condition_Azetidine_vs_YPD	Azetidine
SYO1	78.21844426726459	-2.0648616353444944	0.3864861078884434	-5.932190430114185	2.9891963390949496e-9	1.5990370293950372e-8	Condition_Azetidine_vs_YPD	Azetidine
YDL062W	3.658679084311723	-0.4768421756920273	0.4780277209772845	0.3317523820238456	0.7400762433489312	0.8103123847394397	Condition_Azetidine_vs_YPD	Azetidine
RPS29B	1553.1747745628054	-1.1609609487019803	0.2646341923390215	-5.104296607202642	3.3202716089420576e-7	1.2694130602915579e-6	Condition_Azetidine_vs_YPD	Azetidine
TSR1	138.11255889203187	-1.930272289697919	0.31537273542745253	-6.7120331354948	1.9193109403563e-11	1.6658602108814347e-10	Condition_Azetidine_vs_YPD	Azetidine
RAD59	171.25329287157433	0.23143770234722172	0.18766472496293377	1.5604639515906276	0.1186502823302095	0.17080740336332664	Condition_Azetidine_vs_YPD	Azetidine
USO1	366.4623765001011	-0.750584521219487	0.1009639144927683	-7.464596621742489	8.355518293820103e-14	1.2529453404897742e-12	Condition_Azetidine_vs_YPD	Azetidine
YDL057W	583.5482197325072	0.8801009475698732	0.21684438640628217	4.628274256518335	3.68725501428941e-6	1.2003269800615253e-5	Condition_Azetidine_vs_YPD	Azetidine
MBP1	215.37638708509624	-0.8726707340097593	0.13605659647099114	-6.351639881541906	2.1303157250242885e-10	1.4376888718933225e-9	Condition_Azetidine_vs_YPD	Azetidine
PSA1	10189.739543458529	-0.11142881403185889	0.15647767334575285	-1.085972235034945	0.27749127628348397	0.3592492931004671	Condition_Azetidine_vs_YPD	Azetidine
MCH1	1144.0023729488591	1.7515940622006718	0.17125272449553755	10.272983644562117	9.327443950166762e-25	1.1319025963970887e-22	Condition_Azetidine_vs_YPD	Azetidine
PBP4	353.620317015404	-0.1462008491319808	0.08814462858266475	-1.6490015633782882	0.09914731442727505	0.14531700994004326	Condition_Azetidine_vs_YPD	Azetidine
SLC1	1061.3966397879092	-0.05787498800826709	0.12785419688819152	-0.5233685130611687	0.6007178314036388	0.6848475903249904	Condition_Azetidine_vs_YPD	Azetidine
LHP1	221.4736671908942	-1.6263157914289452	0.2582122187229933	-6.489607174401582	8.60604680794075e-11	6.437833873565723e-10	Condition_Azetidine_vs_YPD	Azetidine
YDL050C	0.8486169070984979	-0.4636621553456473	0.5172141288610073	-1.5456025834821927	0.1222005768976781	0.17534056939139142	Condition_Azetidine_vs_YPD	Azetidine
KNH1	99.74928103181571	-0.3139262194862077	0.15837219651836604	-1.8370028926986561	0.06620946835178003	0.10128224002537953	Condition_Azetidine_vs_YPD	Azetidine
STP4	620.5340834324428	-0.8764948909549555	0.20037100325683277	-4.499975708920753	6.796122816546261e-6	2.1227355966076092e-5	Condition_Azetidine_vs_YPD	Azetidine
SIT4	491.4813278983621	-0.009211959903449276	0.13211039846071748	-0.27309474970649367	0.7847803825149592	0.8486767338126484	Condition_Azetidine_vs_YPD	Azetidine
NPC2	3449.2980069672376	1.3168211953782478	0.10295326140826808	12.725561076976843	4.26400768823632e-37	4.394880562645036e-34	Condition_Azetidine_vs_YPD	Azetidine
MRP10	264.44135529126623	-0.08953869901260254	0.13104710174251777	-0.6997093445660287	0.4841088395154417	0.5739759770842572	Condition_Azetidine_vs_YPD	Azetidine
FAD1	633.4046524819827	0.6755943044193584	0.09730449546153391	6.979193606546689	2.9687912602409607e-12	3.13782082715468e-11	Condition_Azetidine_vs_YPD	Azetidine
MTF2	137.23535975514855	-0.4052688452188368	0.14099676931814265	-2.7439025591435766	0.006071355652703705	0.011548793495549312	Condition_Azetidine_vs_YPD	Azetidine
PRP11	108.64935012786384	-0.9942501857329794	0.1828361974984581	-5.505455636900362	3.6821467899395613e-8	1.6433141616381452e-7	Condition_Azetidine_vs_YPD	Azetidine
SIR2	193.8533350053766	-0.6967359091354975	0.1474054515419763	-4.674337821751828	2.949035649737071e-6	9.730629714364061e-6	Condition_Azetidine_vs_YPD	Azetidine
YDL041W	7.098754691463604	0.30420005046670195	0.36467674164868735	1.4541045217431008	0.14591733013925773	0.20475294740954086	Condition_Azetidine_vs_YPD	Azetidine
NAT1	980.8637899667817	-0.5884302207372114	0.10039271359468757	-5.914893174063473	3.3209104683024063e-9	1.7521679789682504e-8	Condition_Azetidine_vs_YPD	Azetidine
PRM7	253.36274222242415	1.0149776833472721	0.2035400539823282	4.425431247019073	9.624980873530744e-6	2.9336046355463706e-5	Condition_Azetidine_vs_YPD	Azetidine
BSC1	56.35231092829073	1.4342146412808972	0.28490562451455476	4.030194782646268	5.573065168162444e-5	1.4888013064398082e-4	Condition_Azetidine_vs_YPD	Azetidine
PUS9	166.29317441361903	-0.3029970102383543	0.12484523602100099	-2.386080391002423	0.017029028108938332	0.02981331049903096	Condition_Azetidine_vs_YPD	Azetidine
GPR1	561.4718247378195	-0.43143463085300265	0.10644804558465999	-4.069627659120969	4.708833249276162e-5	1.2750819951449046e-4	Condition_Azetidine_vs_YPD	Azetidine
YDL034W	1.297693180829539	0.7497763392866995	0.503910249472881	2.4801579757299628	0.013132418539323343	0.023429550418781885	Condition_Azetidine_vs_YPD	Azetidine
YDL032W	7.153208555688635	1.0507218063181212	0.3772357814361896	3.144723493459124	0.001662438754758444	0.0035153149919109655	Condition_Azetidine_vs_YPD	Azetidine
DBP10	151.30840811780905	-1.0917478733160335	0.2115646263708551	-5.491339416476868	3.988969143839949e-8	1.7685869282532604e-7	Condition_Azetidine_vs_YPD	Azetidine
PRP9	161.72215030915555	-0.6290057835877957	0.11989325496346834	-5.197232780729343	2.0227700444890691e-7	8.01888209409369e-7	Condition_Azetidine_vs_YPD	Azetidine
ARP2	2201.8123558052266	0.6941420942313856	0.07891424578873657	8.736140563414681	2.4120980404626575e-18	8.980953669972611e-17	Condition_Azetidine_vs_YPD	Azetidine
MPS1	219.44339272460093	-0.6101625438649608	0.10540449963587149	-5.882719866574699	4.0357868036698525e-9	2.0939438578344055e-8	Condition_Azetidine_vs_YPD	Azetidine
YDL027C	795.7911510261199	0.35642332033536456	0.11243208374544299	3.410372190396586	6.487428232094495e-4	0.0014684669155411133	Condition_Azetidine_vs_YPD	Azetidine
YDL026W	18.251821495390093	0.4647339281767127	0.28258968410763924	1.8175477474011779	0.0691332842003435	0.10525799520558804	Condition_Azetidine_vs_YPD	Azetidine
RTK1	613.7336212444218	0.6005003082664202	0.13188060731513615	4.584943199237771	4.541098692923983e-6	1.4580019468265978e-5	Condition_Azetidine_vs_YPD	Azetidine
YDL025W-A	1.431832752169827	0.5912664650145465	0.49425987085051554	1.1150016757108612	0.26484970364112115	0.3453163764345935	Condition_Azetidine_vs_YPD	Azetidine
DIA3	148.57064285800948	0.9067403559950995	0.19771532508921333	5.154600614086998	2.541720618459655e-7	9.914223340932213e-7	Condition_Azetidine_vs_YPD	Azetidine
YDL022C-A	1.8206321317938563	-0.5088955243775416	0.5217240934048409	0.072635854573487	0.9420958942415784	0.9716012582570135	Condition_Azetidine_vs_YPD	Azetidine
YDL023C	3.0702133620924807	0.5656289505908749	0.4657984014647262	0.8991943129077195	0.3685491690391977	0.45662747300318823	Condition_Azetidine_vs_YPD	Azetidine
GPD1	2600.808757721158	0.2880162608261794	0.1372299902592515	1.9203162308572927	0.0548179674250495	0.08587667715427907	Condition_Azetidine_vs_YPD	Azetidine
GPM2	315.07158761908477	0.10122884997144979	0.1673912686436358	1.0494746505443207	0.2939597162858111	0.37711785842226314	Condition_Azetidine_vs_YPD	Azetidine
RPN4	1046.3306213964022	0.6172933970967083	0.14230567584520454	4.48941340108841	7.141957439144026e-6	2.224393873512871e-5	Condition_Azetidine_vs_YPD	Azetidine
OSH2	1052.847213337537	0.04830977614481082	0.09300434489062245	0.46452342345953035	0.6422727816467367	0.7227912653496592	Condition_Azetidine_vs_YPD	Azetidine
ERP3	420.29877235949544	-0.10905330124161185	0.11841303040828537	-0.8484286056797198	0.3961993173468847	0.4861063708245901	Condition_Azetidine_vs_YPD	Azetidine
CDC7	162.09875759522967	-0.05065616115555637	0.12820705280120553	-0.4331682410124364	0.6648925495115883	0.74364923655051	Condition_Azetidine_vs_YPD	Azetidine
YDL016C	489.21042303884565	-0.136797941523012	0.17315377088975353	-1.0518718363327615	0.2928583549405984	0.376146765959573	Condition_Azetidine_vs_YPD	Azetidine
TSC13	2206.0822732215347	-0.1468569811642087	0.21366866496318168	-0.5295774857798596	0.5964049076671959	0.6809969262838709	Condition_Azetidine_vs_YPD	Azetidine
NOP1	887.9952966479215	-1.533798348562892	0.33846515851999187	-5.456563285992458	4.8543830962822344e-8	2.1178943029252652e-7	Condition_Azetidine_vs_YPD	Azetidine
SLX5	330.3370655374878	0.34614170087976703	0.13971443714975243	2.5563855360855596	0.0105765861899247	0.019183052671623735	Condition_Azetidine_vs_YPD	Azetidine
YDL012C	369.33876785569237	0.6659885927231497	0.13949622100148298	4.623036008267741	3.781640467312829e-6	1.2304414092502962e-5	Condition_Azetidine_vs_YPD	Azetidine
YDL011C	3.739282985389047	0.7140287944059572	0.42348992435222127	1.9909480566804225	0.04648659812747529	0.0739385139634334	Condition_Azetidine_vs_YPD	Azetidine
GRX6	923.4432445129114	1.4696789395942043	0.1670113341051838	8.812486851572034	1.223997446244278e-18	4.8611244031750024e-17	Condition_Azetidine_vs_YPD	Azetidine
YDL009C	5.311439712774791	0.7153524018855204	0.3436949364239383	1.6622616926030866	0.09646031507258523	0.14179103738686655	Condition_Azetidine_vs_YPD	Azetidine
APC11	434.83355123047994	0.500492033059975	0.13158318306977	3.825682608713895	1.304102226681128e-4	3.295712260486476e-4	Condition_Azetidine_vs_YPD	Azetidine
YDL007C-A	0.20193001753067216	-0.028775400667839218	0.3083532886062025	0.023072673148834676	0.9815923035500697	0.9891301567590869	Condition_Azetidine_vs_YPD	Azetidine
RPT2	2159.1836048621717	0.5045873926599286	0.09104664234672037	5.537919211399966	3.0608638643296917e-8	1.3842540305695286e-7	Condition_Azetidine_vs_YPD	Azetidine
PTC1	293.9221342436856	-0.34018953391087714	0.10138853097989776	-3.2376604639018685	0.001205141448540334	0.0026115383307820134	Condition_Azetidine_vs_YPD	Azetidine
MED2	240.58255602198395	-0.04292053513902876	0.1324567019216	-0.2559151145549177	0.7980163834438556	0.8606651350736646	Condition_Azetidine_vs_YPD	Azetidine
ATP16	1797.1327986433796	0.009221345904081591	0.07987705464726665	0.0689456150967781	0.945032909282833	0.9737107947374851	Condition_Azetidine_vs_YPD	Azetidine
MCD1	190.84301006190913	-0.6262746513454903	0.1516944015470026	-4.072871358186156	4.643707563841966e-5	1.2579667493119637e-4	Condition_Azetidine_vs_YPD	Azetidine
NHP10	398.39352180109483	0.16517462430615285	0.1156421388383919	1.4662435736655501	0.14258194165141486	0.200933217987467	Condition_Azetidine_vs_YPD	Azetidine
RMD1	128.97124034641303	-0.8160137727148851	0.12920046316562428	-6.2922184841960425	3.129605615204393e-10	2.044696470232741e-9	Condition_Azetidine_vs_YPD	Azetidine
NTH1	3099.1112339330093	0.42955488712135537	0.11261401180519467	3.795378549728686	1.4741834814025931e-4	3.701273698709269e-4	Condition_Azetidine_vs_YPD	Azetidine
YRB1	1519.0220097253605	-0.08419309478046068	0.11144590486233497	-1.0189008864661429	0.3082500228219363	0.39244682094296984	Condition_Azetidine_vs_YPD	Azetidine
RCR2	792.3054261640311	0.5660659031756884	0.11197018119555262	5.067056637031837	4.040141025798032e-7	1.5277001813072418e-6	Condition_Azetidine_vs_YPD	Azetidine
YDR003W-A	170.47508000595008	-0.5948961458879847	0.2231205167538802	-2.3358453050406136	0.01949930542873468	0.03377756764526416	Condition_Azetidine_vs_YPD	Azetidine
RAD57	459.0240982445253	0.12229875118536995	0.10277673081723868	1.308676755270295	0.19064386878912334	0.25999776736214886	Condition_Azetidine_vs_YPD	Azetidine
MAF1	922.0947093940773	-0.1435695699448302	0.1039404573104692	-1.3200640895516063	0.1868136210517388	0.25530545542274125	Condition_Azetidine_vs_YPD	Azetidine
SOK1	443.2071492441031	-0.17876378405899296	0.13349338907999145	-1.3577803635376628	0.17453338758556464	0.24042827177805445	Condition_Azetidine_vs_YPD	Azetidine
TRP1	242.82463458588515	-0.3967020896866865	0.144423954259261	-2.6791728040201326	0.007380429440889818	0.013845964536544797	Condition_Azetidine_vs_YPD	Azetidine
YDR008C	8.05085874209538	-0.03831722763969217	0.3626052485548682	0.2113631934349879	0.8326038753077756	0.8893322241062515	Condition_Azetidine_vs_YPD	Azetidine
GAL3	93.44430431218497	0.22393700755227883	0.16304560893660427	1.5200850371158265	0.12848960470254456	0.1833207880722348	Condition_Azetidine_vs_YPD	Azetidine
YDR010C	5.619351434140493	0.6997490572657582	0.3790308190571775	1.836346950411206	0.06630636007647603	0.10137787624385147	Condition_Azetidine_vs_YPD	Azetidine
SNQ2	9416.15082950224	1.7141156941703375	0.23682395882840349	7.256491805740973	3.972587851179994e-13	5.0352743111764996e-12	Condition_Azetidine_vs_YPD	Azetidine
RPL4B	2598.5346447761003	-1.2191440777023344	0.26071711456393437	-5.235741835791401	1.6432350697107737e-7	6.58600575646159e-7	Condition_Azetidine_vs_YPD	Azetidine
PSF1	138.48157278209135	-0.667634522620675	0.1905016909974731	-3.6835930370099264	2.2996929342042422e-4	5.604272144975976e-4	Condition_Azetidine_vs_YPD	Azetidine
RAD61	97.79182923015472	-1.2017213875039734	0.24843852398822014	-4.459441742509202	8.217340450187913e-6	2.531651714625359e-5	Condition_Azetidine_vs_YPD	Azetidine
HED1	36.62836597909686	0.855197756205407	0.25280785599312927	4.179210256781392	2.9252314611442733e-5	8.255401276864092e-5	Condition_Azetidine_vs_YPD	Azetidine
YDR015C	0.41483324200129673	-0.1867855799998764	0.4330276975712906	0.03773294218140075	0.9699006106285284	0.9891301567590869	Condition_Azetidine_vs_YPD	Azetidine
DAD1	306.4288357485978	0.09984819315313047	0.1540601692991953	0.5861060012962417	0.557804283643416	0.6454690924801881	Condition_Azetidine_vs_YPD	Azetidine
KCS1	474.7649479750167	-0.5007773387469407	0.11024387720960296	-4.429905591375435	9.427435017983004e-6	2.876069910281314e-5	Condition_Azetidine_vs_YPD	Azetidine
YDR018C	148.85303451319507	0.5864008641714278	0.20927046199454166	3.2984865191683093	9.720754756172374e-4	0.0021340068983985785	Condition_Azetidine_vs_YPD	Azetidine
GCV1	1368.8130971629023	0.5758525271285495	0.1102944549528157	5.197476589473469	2.020119711456497e-7	8.013223044294446e-7	Condition_Azetidine_vs_YPD	Azetidine
DAS2	61.61172306261558	-1.0189895751711964	0.24761914004527452	-4.25574968229109	2.08349707140217e-5	6.038547681954189e-5	Condition_Azetidine_vs_YPD	Azetidine
FAL1	30.571227581828555	-1.8532361638062171	0.29880134665196156	-6.38487673803272	1.7153558162458434e-10	1.1807485991448541e-9	Condition_Azetidine_vs_YPD	Azetidine
ATG31	339.15548918033375	0.6566009456227857	0.14847270871691395	4.676308436956664	2.9208519107733984e-6	9.6514916451866e-6	Condition_Azetidine_vs_YPD	Azetidine
SES1	1544.561276762728	-0.9023786455686309	0.14521843130768403	-6.476002997404938	9.418417706844715e-11	6.997606715754355e-10	Condition_Azetidine_vs_YPD	Azetidine
FYV1	17.2543518280272	-0.8414667485439347	0.3384942637331026	-2.65068872743582	0.008032783473592155	0.014941478882330227	Condition_Azetidine_vs_YPD	Azetidine
RPS11A	1472.3276356618114	-1.533651069107067	0.2891018580390946	-6.180897801791068	6.373807023547162e-10	3.881743255139828e-9	Condition_Azetidine_vs_YPD	Azetidine
NSI1	322.45143552296764	-0.021908911887114302	0.10316008836447715	-0.13021099901225217	0.8963994927154995	0.9403707052701884	Condition_Azetidine_vs_YPD	Azetidine
VPS54	489.91625598116786	-0.1325931615571523	0.10183344872054757	-1.1860973206690848	0.23558386852771576	0.3124430460356449	Condition_Azetidine_vs_YPD	Azetidine
REG1	1125.675205295466	0.19781171213817678	0.0886573287441873	2.1678466663631664	0.030170354876300123	0.05029415810338201	Condition_Azetidine_vs_YPD	Azetidine
YDR029W	0.31319095214798465	-0.12752149591949083	0.4188855513158323	-0.20598614257114817	0.83680173582101	0.8926520877152985	Condition_Azetidine_vs_YPD	Azetidine
RAD28	144.48740950096115	-0.01618557508454675	0.15219607598872587	0.059864169195139726	0.9522638175306916	0.9785455223896224	Condition_Azetidine_vs_YPD	Azetidine
MIX14	254.18748484841942	0.4392016789993134	0.16045649057470918	2.5863294409769026	0.009700416577230178	0.017701706998214804	Condition_Azetidine_vs_YPD	Azetidine
PST2	14544.734922283586	0.9940377211695168	0.13590707169063157	7.515472094225542	5.670593164944568e-14	8.784727425503961e-13	Condition_Azetidine_vs_YPD	Azetidine
MRH1	5558.82070036032	-0.36075694020702587	0.25245561620186585	-2.0727427510711616	0.03819622685162363	0.06210915001456319	Condition_Azetidine_vs_YPD	Azetidine
LYS14	718.8387014044614	-0.0015841483170929956	0.16179376572958698	0.1740450833509974	0.861830031492683	0.9136987860170768	Condition_Azetidine_vs_YPD	Azetidine
YDR034C-D	20.91625343905427	-0.44628236992763637	0.3071562364049833	-0.16684600985262424	0.86749121542369	0.9183634789453053	Condition_Azetidine_vs_YPD	Azetidine
YDR034C-C	0	NA	NA	NA	NA	NA	Condition_Azetidine_vs_YPD	Azetidine
YDR034C-A	0.9722348668859025	-0.895336529982752	0.522665419736379	-0.8223664796263064	0.4108683510522093	0.5011018619849484	Condition_Azetidine_vs_YPD	Azetidine
YDR034W-B	182.2109442327135	1.5967777565571595	0.24172444717823646	6.518765850462555	7.088820958283824e-11	5.426757446218913e-10	Condition_Azetidine_vs_YPD	Azetidine
ARO3	3879.4747711573627	1.2312296247795793	0.1332616417466063	9.105634109256698	8.576395309259131e-20	4.390712379810554e-18	Condition_Azetidine_vs_YPD	Azetidine
KRS1	4784.114415018236	0.23090889683570157	0.06922374568458808	3.194076312769657	0.0014027902985492362	0.0029982011827766287	Condition_Azetidine_vs_YPD	Azetidine
ENA5	145.88328267204972	0.4814376306666855	0.17647328629304565	2.665648769776781	0.007683992523912604	0.014357913603991815	Condition_Azetidine_vs_YPD	Azetidine
ENA2	0.016580877036225586	0.010676902234168964	0.2290239756413705	0.01628566251310961	0.9870064956831562	0.9891301567590869	Condition_Azetidine_vs_YPD	Azetidine
ENA1	418.2357566357388	2.016843172096937	0.270617531550774	8.262174576461598	1.4304229202477277e-16	3.764482488507373e-15	Condition_Azetidine_vs_YPD	Azetidine
RSM10	1185.1956651107726	0.8402323413728994	0.18793835884692917	4.6211690036728035	3.815837596572063e-6	1.2403364965444805e-5	Condition_Azetidine_vs_YPD	Azetidine
YDR042C	19.271080599273642	-1.0956394132574594	0.32236174078516633	-2.9345507223655947	0.0033403095371890915	0.006677562049176362	Condition_Azetidine_vs_YPD	Azetidine
NRG1	358.20052388218994	0.29927050747955464	0.19701465845611427	1.7891224395797354	0.07359509904599407	0.1111474266071443	Condition_Azetidine_vs_YPD	Azetidine
HEM13	822.778572399804	-0.290080009505614	0.1755371221704594	-2.102498475278212	0.03550963307266291	0.05810103009367292	Condition_Azetidine_vs_YPD	Azetidine
RPC11	130.76472581692968	-1.6332793150551594	0.24397814444957241	-6.920426163895819	4.502869672977787e-12	4.5818796532645087e-11	Condition_Azetidine_vs_YPD	Azetidine
BAP3	1606.5567773777796	-0.2307766750221766	0.12726440584884663	-2.0231843507915697	0.04305414449449606	0.06909963479608931	Condition_Azetidine_vs_YPD	Azetidine
HEM12	1135.9485031313752	-0.6039822500511586	0.12778770377094306	-4.703610777348751	2.556003092273329e-6	8.550019532244575e-6	Condition_Azetidine_vs_YPD	Azetidine
YDR048C	6.965082640621325	-0.7746569279270241	0.4597143384100914	-0.5340576728549784	0.593301633049933	0.6780906832181474	Condition_Azetidine_vs_YPD	Azetidine
VMS1	198.13110027262925	-0.325896863328664	0.11710671387631229	-2.7035843394529198	0.006859603749696766	0.012924377047660411	Condition_Azetidine_vs_YPD	Azetidine
TPI1	33599.568671454945	-0.09895864663189544	0.1298699764598337	-1.0915569137844907	0.2750279030354463	0.35660028662273036	Condition_Azetidine_vs_YPD	Azetidine
DET1	417.6248857020038	-0.06561352137527454	0.09248001021912358	-0.7052126919692266	0.480677884018603	0.57063082861846115	Condition_Azetidine_vs_YPD	Azetidine
DBF4	296.53465371836313	0.08845726490502831	0.13110848863987457	0.5798425453877587	0.5620208037198806	0.6488587608837875	Condition_Azetidine_vs_YPD	Azetidine
YDR053W	1.0270759219282215	-0.5842931852543306	0.5220783138524147	-0.7983249653105572	0.42468193404290894	0.5151685882604928	Condition_Azetidine_vs_YPD	Azetidine
CDC34	545.8405458553532	0.42429510337391846	0.09389667239836032	4.435334435214528	9.19294612912245e-6	2.8097656709020248e-5	Condition_Azetidine_vs_YPD	Azetidine
PST1	5221.891052863434	0.4264718772741067	0.1531108710516142	2.6240396039219442	0.00868936806411628	0.016048880756525923	Condition_Azetidine_vs_YPD	Azetidine
YDR056C	837.6115939611568	0.2528305976839088	0.11188975299136349	2.28535339037853	0.02229211467279352	0.03820089629989956	Condition_Azetidine_vs_YPD	Azetidine
YOS9	299.856351045605	-0.5063751227271389	0.10325520751632068	-4.7846848327186144	1.7125584038298917e-6	5.891021113016945e-6	Condition_Azetidine_vs_YPD	Azetidine
TGL2	276.7624054166571	0.2285750798010931	0.12966208489770967	1.9038842920766865	0.056925255296457304	0.08875355649718884	Condition_Azetidine_vs_YPD	Azetidine
UBC5	770.235983005606	1.6253394050705743	0.15236609926001088	10.59080380015295	3.287566090139135e-26	5.254492826507745e-24	Condition_Azetidine_vs_YPD	Azetidine
MAK21	200.5297669864071	-2.034419972605728	0.29420642724505236	-7.3194271973796265	2.49031638465824e-13	3.3034500543857173e-12	Condition_Azetidine_vs_YPD	Azetidine
YDR061W	629.6167138309316	-0.03595752570411641	0.08196631708009093	-0.4480667226056771	0.6541050435071981	0.7339641010449776	Condition_Azetidine_vs_YPD	Azetidine
LCB2	1232.2988251392094	0.13870092975832554	0.0773637446963892	1.6183236601112785	0.10559286431244665	0.15390347861198017	Condition_Azetidine_vs_YPD	Azetidine
AIM7	990.823731081537	0.0392597259603077	0.09370873284461283	0.5284723323943543	0.597171545381221	0.6816555103803507	Condition_Azetidine_vs_YPD	Azetidine
RPS13	4117.371294715138	-1.179172011744132	0.27545338890761467	-5.135842063987934	2.808834766585302e-7	1.089774672909028e-6	Condition_Azetidine_vs_YPD	Azetidine
RRG1	146.76164373645148	-0.4288167965360644	0.1727273616244886	-2.262751893804418	0.023650987893588174	0.040297692061020095	Condition_Azetidine_vs_YPD	Azetidine
RTR2	101.5794521929457	-0.30915248102910553	0.1797020055628955	-1.4570754680218985	0.1450955493040785	0.20373069093413892	Condition_Azetidine_vs_YPD	Azetidine
OCA6	270.88294127744825	-0.8757010709832679	0.22302161298256026	-3.4242339599889635	6.165351757914266e-4	0.0014028315996393122	Condition_Azetidine_vs_YPD	Azetidine
DOS2	398.2852025306962	-0.3857966079418526	0.09690103122005173	-3.8985105648578195	9.678617876143601e-5	2.495042601981472e-4	Condition_Azetidine_vs_YPD	Azetidine
DOA4	386.0301438112554	-0.01668925898370759	0.1496816761265561	0.17567340336094686	0.8605505313638148	0.9129330794928084	Condition_Azetidine_vs_YPD	Azetidine
FMP16	421.38334892497943	0.3773864060566846	0.1476669791559255	3.1033746903727097	0.0019132723944646343	0.0039992580545220886	Condition_Azetidine_vs_YPD	Azetidine
PAA1	1249.677952316896	-0.4041110728457667	0.15380314333075618	-2.473215187668058	0.013390348855836036	0.023857247431292427	Condition_Azetidine_vs_YPD	Azetidine
IPT1	1666.6075341794963	0.6613765362167279	0.10761436418179164	6.013612982450938	1.814333740064365e-9	1.0073826675343323e-8	Condition_Azetidine_vs_YPD	Azetidine
SNF11	384.06905243592655	0.2908012077985611	0.13002078342828186	2.260510235916669	0.023789601876948233	0.04049762982366212	Condition_Azetidine_vs_YPD	Azetidine
TPS2	3417.1216492239196	-0.5399686837906067	0.15227415956187576	-3.834176690953102	1.2598555944153117e-4	3.1925111021668744e-4	Condition_Azetidine_vs_YPD	Azetidine
PPH3	129.41417311623815	-1.0179335817050859	0.17315642215851357	-5.7719176734617905	7.83744083515391e-9	3.8967184971747775e-8	Condition_Azetidine_vs_YPD	Azetidine
RAD55	69.03973893208347	0.36216431007245264	0.20483709003047618	2.1604554775980866	0.030737426696702805	0.05117437935556236	Condition_Azetidine_vs_YPD	Azetidine
SED1	41221.89542673364	1.3497870131293925	0.16833592501490768	7.649139647715123	2.023284216860683e-14	3.4171601734763034e-13	Condition_Azetidine_vs_YPD	Azetidine
SHU2	77.15176770933348	-0.729002551960358	0.24542407400471913	-2.642624614044222	0.008226618652169974	0.015271766679753114	Condition_Azetidine_vs_YPD	Azetidine
PET100	261.2782467483436	-0.26812995532220574	0.12828089447433724	-1.9430487852529392	0.05201026413978365	0.08194836761433091	Condition_Azetidine_vs_YPD	Azetidine
TFB5	102.29570014350921	0.15571973930593327	0.18730462420543245	0.6228081606967343	0.5334105949478309	0.6230730175923594	Condition_Azetidine_vs_YPD	Azetidine
VPS41	330.5899067125178	-0.6598262757463219	0.18715683209390394	-3.182732365373305	0.00145892399545399	0.0031110735249625762	Condition_Azetidine_vs_YPD	Azetidine
PDC2	247.92808564750197	-0.251346057108131	0.11262061373462263	-2.2070221676441464	0.027312510676987055	0.04600999549262112	Condition_Azetidine_vs_YPD	Azetidine
STN1	220.0407478739244	-0.7768595173420179	0.14288894669075658	-5.192375378898643	2.076278453714066e-7	8.21609462994461e-7	Condition_Azetidine_vs_YPD	Azetidine
RRP8	98.22301580008182	-2.315575906379974	0.29923368916385346	-8.066147441288964	7.255118555372877e-16	1.622620883732371e-14	Condition_Azetidine_vs_YPD	Azetidine
TVP23	859.0915845679248	0.4083513363760998	0.08880472437625359	4.554725895392445	5.245393031893349e-6	1.6621402581236518e-5	Condition_Azetidine_vs_YPD	Azetidine
AFR1	502.85630281617193	-0.035436018683177875	0.10272812992357885	-0.3253963016567226	0.7448811542034255	0.8147565020021779	Condition_Azetidine_vs_YPD	Azetidine
SSS1	1109.2532365736226	0.10646261669888842	0.1136545788262248	0.873591751594369	0.38234061976927636	0.4717006942819333	Condition_Azetidine_vs_YPD	Azetidine
RRP1	88.44514853396781	-1.9590611664710285	0.3093451758338661	-6.539036511939126	6.191640958183977e-11	4.773390964585835e-10	Condition_Azetidine_vs_YPD	Azetidine
SLU7	131.8431839145996	-0.3519164595620048	0.14272429619856852	-2.44342142448134	0.014548737338733356	0.025746118223256734	Condition_Azetidine_vs_YPD	Azetidine
YDR089W	475.8627339306795	-0.21101511404657297	0.1894925490562844	-1.070776780611073	0.28426980962303705	0.3663141921392537	Condition_Azetidine_vs_YPD	Azetidine
YDR090C	1204.6197004899645	1.67003796195442	0.20569678922318516	8.25995965804435	1.4572170947314977e-16	3.8044396899504e-15	Condition_Azetidine_vs_YPD	Azetidine
RLI1	488.36926826343387	-1.590617425955736	0.27911261083874095	-6.016012679180062	1.7876557576510438e-9	9.952853168978156e-9	Condition_Azetidine_vs_YPD	Azetidine
UBC13	622.1885511923591	0.21574302056629993	0.15967667187700293	1.2535825139577705	0.2099937901997134	0.2827387111523982	Condition_Azetidine_vs_YPD	Azetidine
DNF2	1070.8227989398702	0.11004557239631602	0.10498344046288992	0.9111598076728206	0.3622111777560325	0.44979530942491586	Condition_Azetidine_vs_YPD	Azetidine
YDR094W	11.681561253041352	0.3309578666894856	0.3066274282648917	-0.1288200355365426	0.8975000515569764	0.9406498908793928	Condition_Azetidine_vs_YPD	Azetidine
YDR095C	0.4120013665499576	0.1887063986440344	0.4129442604239135	0.49409716526560304	0.6212375597661872	0.7039936721696056	Condition_Azetidine_vs_YPD	Azetidine
GIS1	421.95863286433394	-0.7314008867656829	0.15966071620183417	-4.638997703206318	3.5010294386980973e-6	1.1419734152209372e-5	Condition_Azetidine_vs_YPD	Azetidine
MSH6	249.93149569833898	-1.0820944727184894	0.1246287622105535	-8.805678400994637	1.3006347904616201e-18	5.073249870175593e-17	Condition_Azetidine_vs_YPD	Azetidine
GRX3	783.7296387843915	-0.21915558508850905	0.10215251810272676	-2.0068083027599917	0.04477007846943805	0.07146853208531731	Condition_Azetidine_vs_YPD	Azetidine
YDR098C-B	1.0456402498418185	0.6531872085087087	0.509361895368149	0.3416244903416333	0.7326335042860179	0.8040441054406758	Condition_Azetidine_vs_YPD	Azetidine
YDR098C-A	0	NA	NA	NA	NA	NA	Condition_Azetidine_vs_YPD	Azetidine
BMH2	3359.5096755442028	0.7222038835587207	0.08876550169843757	8.100790109181998	5.460338643346037e-16	1.2688510329732831e-14	Condition_Azetidine_vs_YPD	Azetidine
ARX1	174.27639029396133	-1.9942596805148822	0.2985001373086242	-7.2442391856548545	4.3487338234247893e-13	5.428048141886218e-12	Condition_Azetidine_vs_YPD	Azetidine
YDR102C	3.948054322293726	-1.1281132314476925	0.4823578140315775	-1.499372005183068	0.1337771519268756	0.18999602873359683	Condition_Azetidine_vs_YPD	Azetidine
STE5	421.11107259467883	-0.49892271669277377	0.12111010002636995	-4.048464463348305	5.155475998217069e-5	1.3845833695211662e-4	Condition_Azetidine_vs_YPD	Azetidine
SPO71	161.6990835274391	-0.06351536334297188	0.1246045176814845	-0.4302155876541952	0.6670388241371169	0.7454136109431321	Condition_Azetidine_vs_YPD	Azetidine
TMS1	1083.7767105079731	0.5127097311553792	0.07583730531882242	6.739344045781222	1.591032630125641e-11	1.408647630951538e-10	Condition_Azetidine_vs_YPD	Azetidine
ARP10	16.474371880542876	-0.8394089093133947	0.32998567569157305	-2.4253786924074543	0.015292425546724152	0.02698203139679143	Condition_Azetidine_vs_YPD	Azetidine
TMN2	422.8603285008565	0.7001519533655551	0.16373903419022698	4.339442185694139	1.4284483970250238e-5	4.241333187904386e-5	Condition_Azetidine_vs_YPD	Azetidine
TRS85	266.9343619987239	-0.005180648395039296	0.09545087373021109	-0.0036130772222744386	0.9971171877395557	0.9978785783838285	Condition_Azetidine_vs_YPD	Azetidine
YDR109C	236.31191706806962	-0.0651121063429222	0.12165826679744368	-0.4420478188803188	0.6584546030570774	0.7379601528703658	Condition_Azetidine_vs_YPD	Azetidine
FOB1	120.69208460560777	-0.8487439104657083	0.1724998092186347	-4.879438793989575	1.0638813209183755e-6	3.788920813031584e-6	Condition_Azetidine_vs_YPD	Azetidine
ALT2	311.7259931599433	-0.16781071526760685	0.15070281359293652	-1.0809886212939	0.2797021752100494	0.3613026521094922	Condition_Azetidine_vs_YPD	Azetidine
IRC2	1.328814137861287	0.7058809287370726	0.5066375435841399	1.4025169944675102	0.16076091928516112	0.22295583155040438	Condition_Azetidine_vs_YPD	Azetidine
PDS1	129.83604913209047	-0.30798898147448783	0.15091282792293895	-1.9500649438850965	0.051168378909913916	0.08079671975823274	Condition_Azetidine_vs_YPD	Azetidine
YDR114C	7.595884976869884	0.05366386270459721	0.39225159874722443	0.5345170329798509	0.5929838682006605	0.6779175311093735	Condition_Azetidine_vs_YPD	Azetidine
YDR115W	559.5602955847731	0.24648825274623914	0.12477044321954324	1.8928392171332757	0.05837925449639443	0.09078292707994132	Condition_Azetidine_vs_YPD	Azetidine
MRPL1	620.1313305008621	0.07999415029510955	0.09014190076280064	0.7732943717935553	0.4393481858888373	0.5299187671874749	Condition_Azetidine_vs_YPD	Azetidine
TMA64	342.27296522739886	-0.22346707280431743	0.09498526741269035	-2.113409974015858	0.03456569301545697	0.056712315055155116	Condition_Azetidine_vs_YPD	Azetidine
APC4	159.8314174799736	-0.6148766164929339	0.17474709269963687	-3.1249184453667365	0.0017785436193302692	0.003744653453175971	Condition_Azetidine_vs_YPD	Azetidine
YDR118W-A	11.105711935141475	-0.13066161046635927	0.30737578590329384	-0.34996345552841474	0.726366123744544	0.7987711375898635	Condition_Azetidine_vs_YPD	Azetidine
VBA4	1139.2292298988937	-0.17036673672638816	0.09777544856782895	-1.8722704390250269	0.06116919829524788	0.0944935776588306	Condition_Azetidine_vs_YPD	Azetidine
COX26	258.99452381924823	0.16581281768888467	0.2284891488475609	0.8685626646626097	0.3850863830129763	0.4742475226243251	Condition_Azetidine_vs_YPD	Azetidine
TRM1	112.52491003751119	-1.6153048794500393	0.2755815422745863	-6.3096364432238	2.796916953587267e-10	1.8420298288298856e-9	Condition_Azetidine_vs_YPD	Azetidine
DPB4	93.98713582582434	-0.7076497067285447	0.20093515595674244	-3.6312795111939282	2.8201954136652474e-4	6.774618735421275e-4	Condition_Azetidine_vs_YPD	Azetidine
KIN1	867.5275769596224	0.34522001342497105	0.10795262853623899	3.115077397632237	0.001838966499189151	0.003858708763748481	Condition_Azetidine_vs_YPD	Azetidine
INO2	139.44466194351585	1.7032098845920427	0.18809929432672293	9.10842293766033	8.358813616824981e-20	4.313016191421582e-18	Condition_Azetidine_vs_YPD	Azetidine
YDR124W	39.942175096111846	0.1729023306144874	0.19223421369252366	0.7910032803027673	0.42894207728239503	0.5194709725432517	Condition_Azetidine_vs_YPD	Azetidine
ECM18	133.30328642544282	-0.005041841822309717	0.1638151772946342	0.14591464260750037	0.883988772180306	0.9313148591796697	Condition_Azetidine_vs_YPD	Azetidine
SWF1	256.9590084509997	0.5986088114339282	0.12374757282342337	4.770711136113076	1.8357664686782093e-6	6.2884357915568764e-6	Condition_Azetidine_vs_YPD	Azetidine
ARO1	4152.257538302004	0.6529066425740466	0.1033569772502529	6.174618216075867	6.632354061084645e-10	4.00569734214633e-9	Condition_Azetidine_vs_YPD	Azetidine
MTC5	455.05925224298005	-0.17974201483673635	0.098577018295823	-1.8545841242128318	0.06365563692968422	0.09794209645461861	Condition_Azetidine_vs_YPD	Azetidine
SAC6	6581.526099500404	1.3561182508357121	0.16948823445248884	8.01179606122728	1.1304521464072374e-15	2.4367937221732323e-14	Condition_Azetidine_vs_YPD	Azetidine
FIN1	171.2445227589106	0.002100017629125846	0.14195018209754348	0.10094898396550613	0.9195909581010184	0.9566724160082511	Condition_Azetidine_vs_YPD	Azetidine
YDR131C	326.1291651003223	-0.80447311872374	0.1898097206590941	-3.699800551243712	2.1576897328375334e-4	5.281785886919819e-4	Condition_Azetidine_vs_YPD	Azetidine
YDR132C	282.7967531125905	-0.9531205470130634	0.18012746283942285	-4.7797738431472165	1.7549249025549758e-6	6.0241083742497415e-6	Condition_Azetidine_vs_YPD	Azetidine
YDR133C	3698.566469720668	-0.11352172434715085	0.15279949221156575	-1.1395313485719212	0.2544816007710249	0.33359030403131146	Condition_Azetidine_vs_YPD	Azetidine
YCF1	1973.0693879409357	-0.10984971843457306	0.0986646543889246	-1.1183774273920033	0.26340583075553103	0.3436389426519998	Condition_Azetidine_vs_YPD	Azetidine
VPS61	2.2372376360861113	-0.21012424163889987	0.499134792215486	0.07550856440789154	0.9398100835799595	0.9695490361617561	Condition_Azetidine_vs_YPD	Azetidine
RGP1	462.21059920505735	-0.4870867181045216	0.09678835532887475	-4.954818521782079	7.23978283336852e-7	2.6459730567241444e-6	Condition_Azetidine_vs_YPD	Azetidine
HPR1	287.28876840273114	0.13645238815060612	0.13108267556556033	1.142189460564204	0.253375275896513	0.33233950819652713	Condition_Azetidine_vs_YPD	Azetidine
RUB1	420.4729444006257	0.17400896978738326	0.1233127520892301	1.400647080607955	0.1613196347456116	0.22363604114406446	Condition_Azetidine_vs_YPD	Azetidine
MTQ2	244.7651564700354	-0.10863795554042446	0.10664486077207673	-1.029106686260059	0.3034295445634568	0.3869937340452184	Condition_Azetidine_vs_YPD	Azetidine
DOP1	937.6572997256321	-0.4902643388846095	0.17266615119734557	-2.734889417143363	0.006240123567664208	0.01183688466021025	Condition_Azetidine_vs_YPD	Azetidine
PEX7	333.0044997793415	0.039441814138067084	0.0973259337295433	0.4219946733956494	0.6730289053977607	0.7513387422609074	Condition_Azetidine_vs_YPD	Azetidine
SAN1	372.5865476285826	0.2677417081469013	0.15657003362782007	1.595667177971555	0.11056312032878084	0.1605051235078646	Condition_Azetidine_vs_YPD	Azetidine
MKC7	315.35448302358185	-1.1533546318614916	0.23615871558839466	-5.2211142703001885	1.7784975140630693e-7	7.093423134300239e-7	Condition_Azetidine_vs_YPD	Azetidine
TAF12	662.377792252272	0.44868540615811453	0.09203141773492585	4.820069722918269	1.4350805751364648e-6	5.007498939759986e-6	Condition_Azetidine_vs_YPD	Azetidine
SWI5	234.76458815707014	-0.49751548020049297	0.1645876923922721	-3.2668465553726502	0.0010875260885501335	0.002373936861515331	Condition_Azetidine_vs_YPD	Azetidine
EKI1	265.79020460469127	0.06630936451509778	0.12333997694929587	0.6969076710546555	0.48586057677456757	0.5755322414323466	Condition_Azetidine_vs_YPD	Azetidine
KGD2	1905.767431532143	0.42629425309772934	0.08993517916064808	4.645281842026365	3.3961248776184314e-6	1.1121842240396593e-5	Condition_Azetidine_vs_YPD	Azetidine
YDR149C	0.1343057772092265	0.07090660463007382	0.22902606789774604	0.2512484122556142	0.8016220570962269	0.8636305249299506	Condition_Azetidine_vs_YPD	Azetidine
NUM1	491.4209814502454	-0.6713147023632815	0.12268848040790822	-5.449152697849738	5.061034804313461e-8	2.199267975640989e-7	Condition_Azetidine_vs_YPD	Azetidine
CTH1	392.38227125463135	1.1744665344861585	0.140205966286736	8.434581494555058	3.3239007918281685e-17	9.991523802224766e-16	Condition_Azetidine_vs_YPD	Azetidine
GIR2	236.22711149047464	-1.3206601482026694	0.18718665162335824	-7.086156155528802	1.378882168942068e-12	1.5186243450550204e-11	Condition_Azetidine_vs_YPD	Azetidine
ENT5	325.43811031599523	0.10880694632012981	0.1205387033925773	0.9282793560461433	0.3532626797203434	0.44043575726929424	Condition_Azetidine_vs_YPD	Azetidine
YDR154C	4019.5384175682652	0.9004766856472692	0.23276748897949714	3.2035363155266814	0.0013575091812679941	0.0029099632531400603	Condition_Azetidine_vs_YPD	Azetidine
CPR1	7329.870416922368	1.1679210239098339	0.11585815520377016	10.037126392477665	1.0467924782022206e-23	1.1063921144611535e-21	Condition_Azetidine_vs_YPD	Azetidine
RPA14	184.12370000814298	-0.6123165773183463	0.2376193574421993	-2.8483617168332174	0.004394494629579519	0.00860129131052407	Condition_Azetidine_vs_YPD	Azetidine
YDR157W	48.86160856896025	-0.6966793204075543	0.2695329908086996	-3.049296938147492	0.002293776406115399	0.0047237953454664396	Condition_Azetidine_vs_YPD	Azetidine
HOM2	5018.111197526204	0.8795203256639573	0.10647960701165049	8.015808935307847	1.0941448060960205e-15	2.366313833117895e-14	Condition_Azetidine_vs_YPD	Azetidine
SAC3	317.9872021373598	-0.4122085477850217	0.11461939825754601	-3.530077894844991	4.154373352597423e-4	9.708115537292205e-4	Condition_Azetidine_vs_YPD	Azetidine
SSY1	551.6275229944265	0.17951696929384062	0.12399153765088938	1.4919298710461601	0.13571753088193836	0.19250151079422986	Condition_Azetidine_vs_YPD	Azetidine
YDR161W	140.91381662887352	-1.5918302187362712	0.2560008150425361	-6.61790421797128	3.643269456131536e-11	2.919269758646691e-10	Condition_Azetidine_vs_YPD	Azetidine
NBP2	242.11579148527107	0.2223968207644772	0.10681257932031289	2.163244866997098	0.030522351062759374	0.050829216394984035	Condition_Azetidine_vs_YPD	Azetidine
CWC15	173.65169761679803	0.062330358256676495	0.1537359439945539	0.47451699693206056	0.6351312803266316	0.7166004269938734	Condition_Azetidine_vs_YPD	Azetidine
SEC1	530.4798104540622	0.08223511839177507	0.08420545422107159	1.0122142765649835	0.31143561152972704	0.3958947744625221	Condition_Azetidine_vs_YPD	Azetidine
TRM82	131.36513750270896	-2.6879524523470884	0.33354007428365146	-7.978463177666086	1.4816647519419417e-15	3.1020284726758925e-14	Condition_Azetidine_vs_YPD	Azetidine
TAF10	353.9919273634013	0.04236902243134398	0.12918432835344457	0.20920121166751582	0.8342911665787845	0.8906708265641388	Condition_Azetidine_vs_YPD	Azetidine
CDC37	1111.914296462635	-0.020318165978581684	0.10231820455304438	-0.01627460052469937	0.9870153207033395	0.9891301567590869	Condition_Azetidine_vs_YPD	Azetidine
STB3	445.3868336682478	1.0514551954554787	0.13014606184669436	8.075456779432248	6.722451605036776e-16	1.5295911586043747e-14	Condition_Azetidine_vs_YPD	Azetidine
YDR169C-A	2.2686195037620065	0.6152242320382075	0.45736167046164905	1.0333717008408265	0.30142998456030595	0.3849679767732771	Condition_Azetidine_vs_YPD	Azetidine
SEC7	1184.049281486945	-0.2900227974455476	0.100314328576032	-2.9727090845823447	0.002951840847342102	0.005968347137498549	Condition_Azetidine_vs_YPD	Azetidine
YDR170W-A	44.79330531196795	0.5728933105134495	0.24076657853500777	2.0888310581580067	0.036722933566162165	0.05996645493622244	Condition_Azetidine_vs_YPD	Azetidine
HSP42	2449.7239192609186	1.2012628969679926	0.19393951940529006	6.140530002999974	8.224659790543187e-10	4.855513117786442e-9	Condition_Azetidine_vs_YPD	Azetidine
SUP35	699.4941408721063	-0.8422576370196392	0.15144240170465886	-5.758949721732066	8.463890595789696e-9	4.179643939277308e-8	Condition_Azetidine_vs_YPD	Azetidine
ARG82	90.67064095512679	-0.8299067573889416	0.17843340302934088	-4.5388270275203615	5.656801353813704e-6	1.7855982308064162e-5	Condition_Azetidine_vs_YPD	Azetidine
HMO1	1435.296413317853	0.5124195893085922	0.09788108370030518	5.1053746377811615	3.301397936027759e-7	1.2629340732510161e-6	Condition_Azetidine_vs_YPD	Azetidine
RSM24	482.33327512468065	-0.11731235778358247	0.09465342225312547	-1.2667221992343738	0.20525463942867958	0.27749817457729264	Condition_Azetidine_vs_YPD	Azetidine
NGG1	279.46981669679946	-0.21240760847120346	0.12270251251898749	-1.6959441204813548	0.08989646303107057	0.1330678839490864	Condition_Azetidine_vs_YPD	Azetidine
UBC1	591.3405313278085	0.11481268342032501	0.1404950710445923	0.725725019005046	0.4680073610095892	0.5581168765597521	Condition_Azetidine_vs_YPD	Azetidine
SDH4	3025.1142204142925	1.2527824376856023	0.11727765164668723	10.627900694695327	2.210317988934884e-26	3.6210534453725736e-24	Condition_Azetidine_vs_YPD	Azetidine
CSN9	26.245184514778494	-1.9246017107102609	0.40409016657088376	-4.543601847459831	5.530106708159227e-6	1.7472897424574454e-5	Condition_Azetidine_vs_YPD	Azetidine
YDR179W-A	164.54843128758907	-1.1495518567707206	0.23931958875138962	-4.478077395690022	7.531829669984791e-6	2.334724684361889e-5	Condition_Azetidine_vs_YPD	Azetidine
SCC2	122.63008242005905	-1.7690918931215696	0.24356483676776378	-7.149177184195084	8.729958866051173e-13	1.0125207159156342e-11	Condition_Azetidine_vs_YPD	Azetidine
SAS4	261.6152977250929	0.0844204159261119	0.11535724703299395	0.7843718660039267	0.4328219416451654	0.5232992958673005	Condition_Azetidine_vs_YPD	Azetidine
CDC1	738.0726796496929	0.034886634573467606	0.0713784354430897	0.48015250005779897	0.6311189595392881	0.7133015767266221	Condition_Azetidine_vs_YPD	Azetidine
YDR182W-A	38.97266269837211	-1.1396245645885992	0.3264922800334138	-3.1120697977666434	0.001857805689723151	0.0038920078915459745	Condition_Azetidine_vs_YPD	Azetidine
PLP1	184.2406385793315	-0.30780874371051586	0.1362587991656046	-1.9983047885762428	0.04568362667807223	0.07278502446423712	Condition_Azetidine_vs_YPD	Azetidine
YDR183C-A	4.80518570750418	-1.748431451138143	0.5081954913182678	-3.1218272938228457	0.0017973234237667146	0.0037798011540254436	Condition_Azetidine_vs_YPD	Azetidine
ATC1	42.793419506115896	-1.782334679959323	0.3256516906934898	-5.887427890205057	3.9225222258253626e-9	2.0416432204792375e-8	Condition_Azetidine_vs_YPD	Azetidine
UPS3	105.79769987557135	-0.5531399342857649	0.1595529492865974	-3.6607983619510933	2.51430576712534e-4	6.091033527531369e-4	Condition_Azetidine_vs_YPD	Azetidine
YDR186C	621.0006116306505	-0.041900972754524556	0.12386422020783652	-0.20727329223997856	0.835796430923745	0.8918700556657386	Condition_Azetidine_vs_YPD	Azetidine
YDR187C	1.8064425646656337	0.19411356197876112	0.5019946884945868	0.6020005666926436	0.5471737601775173	0.6354119529405051	Condition_Azetidine_vs_YPD	Azetidine
CCT6	1335.9712631674277	-0.0013408530235396066	0.12347857267451909	-0.06540876543087708	0.9478485452223084	0.9755381681862396	Condition_Azetidine_vs_YPD	Azetidine
SLY1	584.0924893139852	-0.022240559285459018	0.07780026911866833	-0.13342182570862984	0.8938597852996785	0.9384682919170553	Condition_Azetidine_vs_YPD	Azetidine
RVB1	475.9873051385331	-1.0038788853543696	0.17511198752332607	-5.966701627834854	2.420975271989243e-9	1.3187573530628022e-8	Condition_Azetidine_vs_YPD	Azetidine
HST4	94.49396718732642	0.17152868979274083	0.14595807342754788	1.2307951793590564	0.21839947897641662	0.2927929185213703	Condition_Azetidine_vs_YPD	Azetidine
NUP42	133.2804518420558	-0.16491801020062768	0.16272681126193916	-1.0256583739640261	0.3050526417459797	0.3887611749049796	Condition_Azetidine_vs_YPD	Azetidine
YDR193W	4.777361993888851	0.497970721239839	0.43170349799119745	1.7610130778725317	0.07823618953634424	0.11766852192601877	Condition_Azetidine_vs_YPD	Azetidine
MSS116	851.0196402742101	-0.5931205872775576	0.16669009843883018	-3.7202701096590625	1.9900982109960236e-4	4.904518080728448e-4	Condition_Azetidine_vs_YPD	Azetidine
YDR194W-A	0.14836587199796133	-0.01124389458439534	0.2558502365094247	-0.10674554661690826	0.9149908480343186	0.9535520081375461	Condition_Azetidine_vs_YPD	Azetidine
REF2	224.44091656329167	-0.19792866964711028	0.11961999541619306	-1.5487261710536095	0.12144755983160144	0.17433644240448723	Condition_Azetidine_vs_YPD	Azetidine
CAB5	571.108318802789	-0.20538889867202592	0.10557121157206865	-1.9035702276378246	0.056966179354337024	0.08879352354108772	Condition_Azetidine_vs_YPD	Azetidine
CBS2	288.46267899689104	-1.0020249315559273	0.1082290865039818	-9.241902434677302	2.421528575963575e-20	1.3798501528947225e-18	Condition_Azetidine_vs_YPD	Azetidine
RKM2	147.08048198981143	-1.016393945338958	0.13991748932440404	-7.236963739604386	4.588407574494001e-13	5.662492436094009e-12	Condition_Azetidine_vs_YPD	Azetidine
YDR199W	0.7896576085317976	0.4008766566200253	0.5070814875871247	1.329407697322014	0.1837134997250469	0.2515408616168476	Condition_Azetidine_vs_YPD	Azetidine
VPS64	223.76374177557278	-0.2049749907333199	0.1299925575800851	-1.4819980807512145	0.13834080564101994	0.19577242854988727	Condition_Azetidine_vs_YPD	Azetidine
SPC19	175.20416154801757	-0.020756297555210215	0.12005576218074064	-0.17806154921459325	0.8586746386944104	0.9112380416784568	Condition_Azetidine_vs_YPD	Azetidine
RAV2	389.9523402413797	-0.34115003838128616	0.1225823285380336	-2.620841618209212	0.008771300110276702	0.016181962168536946	Condition_Azetidine_vs_YPD	Azetidine
YDR203W	1.9058145304715848	-0.6726070734091157	0.5212782247332861	-0.9322192689884815	0.35122321925364547	0.4385605479743024	Condition_Azetidine_vs_YPD	Azetidine
COQ4	851.9107119640456	0.41255698577333266	0.13145680495221648	3.3849656773036476	7.118715523029631e-4	0.0015970196104900093	Condition_Azetidine_vs_YPD	Azetidine
MSC2	502.4449489791421	0.26206633057887974	0.0898701503595104	2.9556879923114847	0.0031197250928669006	0.006280663143949862	Condition_Azetidine_vs_YPD	Azetidine
EBS1	650.3300668923739	-0.3202750121813033	0.11966625710120811	-2.7559113292131765	0.005852886139661853	0.011168888431334923	Condition_Azetidine_vs_YPD	Azetidine
UME6	200.51162466856388	0.44339002371636876	0.12439342928356234	3.49099915959946	4.8121776702488673e-4	0.0011158598822767457	Condition_Azetidine_vs_YPD	Azetidine
MSS4	648.8729170152579	-0.33290478603186674	0.08911729896197187	-3.695740785940499	2.192465782744427e-4	5.356908379688378e-4	Condition_Azetidine_vs_YPD	Azetidine
YDR209C	22.16094964697117	1.4736585184542927	0.25847130507912935	4.872345503735107	1.102810891417297e-6	3.910562646892612e-6	Condition_Azetidine_vs_YPD	Azetidine
YDR210W	1349.2353044750855	1.4606892555389075	0.1680704620831792	8.809056374684003	1.2620370937856263e-18	4.9820054672151865e-17	Condition_Azetidine_vs_YPD	Azetidine
YDR210W-B	10.334075047751323	-0.019206975450750244	0.3544532403697064	1.4646010084268475	0.14302980671940274	0.20143441294481973	Condition_Azetidine_vs_YPD	Azetidine
YDR210W-A	0	NA	NA	NA	NA	NA	Condition_Azetidine_vs_YPD	Azetidine
YDR210C-D	15.087660852914304	-0.10127779352539137	0.2882046368508003	-1.2662767949258549	0.205414001787003	0.277599083050161	Condition_Azetidine_vs_YPD	Azetidine
YDR210C-C	0	NA	NA	NA	NA	NA	Condition_Azetidine_vs_YPD	Azetidine
GCD6	413.66643423291276	-1.1534371358353663	0.1785588990416818	-6.574740899419063	4.873796248184213e-11	3.8066730410430456e-10	Condition_Azetidine_vs_YPD	Azetidine
TCP1	1202.0943172248776	-0.37190096086992114	0.14265422695402877	-2.7864366229660744	0.005329103773420748	0.010246953353059321	Condition_Azetidine_vs_YPD	Azetidine
UPC2	140.50240120264604	-0.3807039248561909	0.19511941657384071	-2.33388957756773	0.019601504632283048	0.033927274129780985	Condition_Azetidine_vs_YPD	Azetidine
AHA1	2246.371873608122	1.3974550090199651	0.11768232991044875	11.67586241153539	1.6933957874669352e-31	7.397881730180551e-29	Condition_Azetidine_vs_YPD	Azetidine
YDR215C	9.448821831580181	1.332442928709256	0.31735154319825476	3.9328865433971996	8.39318588695084e-5	2.1834278331555717e-4	Condition_Azetidine_vs_YPD	Azetidine
ADR1	448.98720571227295	0.3934001729541703	0.1819692635755131	2.35936470021039	0.018306255012707783	0.03187058690177314	Condition_Azetidine_vs_YPD	Azetidine
RAD9	200.73421321412192	-0.7268874074470667	0.12825106575250123	-5.587329317463059	2.305882047724847e-8	1.0603821093853279e-7	Condition_Azetidine_vs_YPD	Azetidine
SPR28	25.380543048390944	0.9707259503072233	0.2777483195453872	4.226706711875231	2.371364262250083e-5	6.79473109336458e-5	Condition_Azetidine_vs_YPD	Azetidine
MFB1	239.89572373734816	-0.2337774034278482	0.14724605173543223	-1.4641630419095408	0.14314940563345363	0.2015443423169957	Condition_Azetidine_vs_YPD	Azetidine
YDR220C	0.6511234359989824	-0.23956386710147778	0.5007711512266707	-0.6689265654239674	0.5035423231183277	0.5931534861395652	Condition_Azetidine_vs_YPD	Azetidine
GTB1	535.5997263970845	0.11197938419121625	0.10278955205601413	1.190708730631979	0.2337679493091604	0.31041162549603407	Condition_Azetidine_vs_YPD	Azetidine
YDR222W	77.11640397518583	-0.26536005173583876	0.2936593246799991	-1.6240036986604325	0.10437501917295562	0.15233173733638714	Condition_Azetidine_vs_YPD	Azetidine
CRF1	52.92123125375621	0.19236542306162044	0.24977853985740642	1.5693590704019509	0.1165642954153752	0.16817389428818885	Condition_Azetidine_vs_YPD	Azetidine
HTB1	3887.130831516081	-0.3563298810915714	0.122129112935169	-3.1481298863444844	0.0016431866248658798	0.0034835981730010064	Condition_Azetidine_vs_YPD	Azetidine
HTA1	4683.576970452501	-0.11133955640401358	0.11672639357322706	-1.2805259574024004	0.20036022165357265	0.27184193308825005	Condition_Azetidine_vs_YPD	Azetidine
ADK1	2394.271193210185	-0.3541905433514265	0.12198038784350486	-3.120334926225211	0.0018064551517440704	0.003796568508460197	Condition_Azetidine_vs_YPD	Azetidine
SIR4	213.39794591127063	-0.5544721317260173	0.135189689721891	-4.1691042975518124	3.057990372376901e-5	8.611521663165376e-5	Condition_Azetidine_vs_YPD	Azetidine
PCF11	205.71665427409428	-0.8253349621835894	0.16269188880619417	-4.91704667061656	8.78596110272272e-7	3.1756427526829553e-6	Condition_Azetidine_vs_YPD	Azetidine
IVY1	275.6837551739243	0.0455686270624619	0.12976952567377162	0.47235664829591956	0.6366722423290155	0.7180917734908845	Condition_Azetidine_vs_YPD	Azetidine
YDR230W	4.106401576249697	-0.24923036361022338	0.4683666285815826	-0.10466409436935299	0.9166423539706382	0.95445529944128	Condition_Azetidine_vs_YPD	Azetidine
COX20	392.44146405660075	0.03561682428074471	0.14462631760331138	0.4847406816352987	0.6278603049974515	0.7102310682976523	Condition_Azetidine_vs_YPD	Azetidine
HEM1	1266.216557481029	-0.45267249744110394	0.1358874660408204	-3.5254098525722624	4.228280590253546e-4	9.863981028099497e-4	Condition_Azetidine_vs_YPD	Azetidine
RTN1	4999.677042576768	0.24730354608183983	0.13828128007316456	1.5703829648644465	0.11632604317602697	0.1679365111278825	Condition_Azetidine_vs_YPD	Azetidine
LYS4	549.8127334296269	-0.3660713683510994	0.1380342247447911	-2.799743877232722	0.005114316769771645	0.00988908757518843	Condition_Azetidine_vs_YPD	Azetidine
PRP42	347.81660474611266	-0.8444222831157723	0.2167989096025562	-3.363079067951231	7.707828385783655e-4	0.0017191762904030052	Condition_Azetidine_vs_YPD	Azetidine
FMN1	931.7382964707352	0.6730300709611107	0.094696405008618	7.140942203943764	9.269332338092344e-13	1.0637816954731896e-11	Condition_Azetidine_vs_YPD	Azetidine
MRPL7	532.4134082117434	-0.22506444042134766	0.12964939351185212	-1.7876829862276604	0.07382716820102385	0.11147221963624639	Condition_Azetidine_vs_YPD	Azetidine
SEC26	1521.486890695913	-0.2612595144256906	0.08843270498749879	-2.964500049516486	0.0030317519428050073	0.006112944763446527	Condition_Azetidine_vs_YPD	Azetidine
YDR239C	191.34977662843238	-0.3531256728233612	0.11243180550712643	-3.2055521051744624	0.001348036379686202	0.002891549065821172	Condition_Azetidine_vs_YPD	Azetidine
SNU56	119.06904056777371	-0.8379707817257741	0.1600710935796781	-5.094042938855015	3.5050732727651483e-7	1.3385049624959217e-6	Condition_Azetidine_vs_YPD	Azetidine
BUD26	9.101812601077999	-2.257985279251853	0.5092347990801095	-3.2192119995513493	0.001285434126132537	0.0027690499107647973	Condition_Azetidine_vs_YPD	Azetidine
AMD2	2181.9994265649134	1.3410605108551297	0.2526829524268534	5.881339545323538	4.069593425096658e-9	2.1098137432482912e-8	Condition_Azetidine_vs_YPD	Azetidine
PRP28	116.09877697905344	0.008489721168488288	0.14474074705115003	-0.002711675561890319	0.9978363985868216	0.9984458573735596	Condition_Azetidine_vs_YPD	Azetidine
PEX5	318.3730027754429	0.719097510954503	0.1266009700002467	5.727394697122758	1.019847018276224e-8	4.961438389579879e-8	Condition_Azetidine_vs_YPD	Azetidine
MNN10	738.7183690851699	-0.58523587402051	0.11313451012849957	-5.351777444482093	8.709447494877981e-8	3.6398602955315954e-7	Condition_Azetidine_vs_YPD	Azetidine
TRS23	296.0999762410557	0.823230933891135	0.14202407724493835	5.749435154536782	8.954208667638712e-9	4.405174879807543e-8	Condition_Azetidine_vs_YPD	Azetidine
YDR246W-A	8.937896694393809	0.028460034640073968	0.31802459491754914	-0.5317468408264131	0.5949013452299572	0.6795169104570176	Condition_Azetidine_vs_YPD	Azetidine
VHS1	311.9195715607824	0.2295069916580963	0.14878154263448876	1.3762028624032312	0.1687588361604866	0.23306146540772785	Condition_Azetidine_vs_YPD	Azetidine
YDR248C	444.4751514232282	0.24171263128823806	0.1355153830831476	1.8856214387766543	0.05934598627854964	0.09208956857289505	Condition_Azetidine_vs_YPD	Azetidine
YDR249C	222.37983892091788	-0.22025397716257294	0.19919988011907946	-1.025341913090583	0.305201885811088	0.3888757452304218	Condition_Azetidine_vs_YPD	Azetidine
YDR250C	26.141919820824587	0.43553179917247714	0.33442126512819065	2.844001324178216	0.004455086276232494	0.008704287527773266	Condition_Azetidine_vs_YPD	Azetidine
PAM1	1149.722609699906	0.26500377463056357	0.0957286573894325	2.769143969373434	0.005620379375171033	0.010765959089592452	Condition_Azetidine_vs_YPD	Azetidine
BTT1	66.31974185652766	0.11774730818980532	0.16688090199621264	0.7713811204403986	0.4404810622634067	0.5308985189230615	Condition_Azetidine_vs_YPD	Azetidine
MET32	142.9028581801803	-0.6940701014349759	0.29562335969555253	-1.7141158811829478	0.086507445674665	0.12880783719747324	Condition_Azetidine_vs_YPD	Azetidine
CHL4	125.16517371894204	-0.37007508916065734	0.18482554490292225	-1.8001401798069667	0.07183850658230888	0.1089969283708891	Condition_Azetidine_vs_YPD	Azetidine
RMD5	204.44663870116509	0.17512853832929953	0.15487924540357745	1.0148523610828353	0.3101762097207326	0.3943703341676292	Condition_Azetidine_vs_YPD	Azetidine
CTA1	110.4253135658768	0.10353174183103883	0.19957492901334584	0.9560379009783712	0.3390530864652422	0.42530912626468836	Condition_Azetidine_vs_YPD	Azetidine
RKM4	327.88723320054044	-0.12795446398901544	0.13049695053300353	-0.9495276701756359	0.34235230580058357	0.4290370357451184	Condition_Azetidine_vs_YPD	Azetidine
HSP78	2360.840308871108	1.1276395911883408	0.13766539742290745	8.055624807773128	7.907383761353637e-16	1.7432554496419025e-14	Condition_Azetidine_vs_YPD	Azetidine
YAP6	93.1777652859724	0.44956139334135026	0.18224981463008133	2.5728716734987045	0.010085859655240345	0.018353967875809493	Condition_Azetidine_vs_YPD	Azetidine
SWM1	226.08003360907222	0.5706849652460578	0.11205917381731427	5.106091937628136	3.2888972027605176e-7	1.25928415699252e-6	Condition_Azetidine_vs_YPD	Azetidine
EXG2	977.4247702085902	-0.14191231260912704	0.14715558252002287	-1.0864508771410686	0.2772795627664439	0.3590934732823136	Condition_Azetidine_vs_YPD	Azetidine
YDR261W-B	28.126698224449584	-1.9411912595239746	0.32469524125139954	-5.13026265198667	2.893381743224e-7	1.1192639057465688e-6	Condition_Azetidine_vs_YPD	Azetidine
YDR261W-A	0	NA	NA	NA	NA	NA	Condition_Azetidine_vs_YPD	Azetidine
YDR261C-D	56.90268414272825	-1.9375306107482873	0.3431458848100419	-5.310893434864835	1.0908910780086018e-7	4.4818866672039927e-7	Condition_Azetidine_vs_YPD	Azetidine
YDR261C-C	0	NA	NA	NA	NA	NA	Condition_Azetidine_vs_YPD	Azetidine
YDR262W	818.5394161364117	0.2786295357902638	0.08425704541743043	3.256003573499711	0.001129923293865038	0.0024599293503978713	Condition_Azetidine_vs_YPD	Azetidine
DIN7	77.43868230494485	-1.1744089122677246	0.1987756518044624	-5.652272601429818	1.583402042795504e-8	7.459405885290394e-8	Condition_Azetidine_vs_YPD	Azetidine
AKR1	1666.9775213104226	0.5720452619061972	0.10569683782440238	5.47937485393976	4.268312194277993e-8	1.880985192273281e-7	Condition_Azetidine_vs_YPD	Azetidine
PEX10	338.34248483651095	0.2804935367398613	0.11599316073522312	2.458552549634257	0.013949835937616282	0.024753120741727457	Condition_Azetidine_vs_YPD	Azetidine
HEL2	289.80819698380554	-0.6512763419460594	0.10221736263262488	-6.386372691276288	1.6986672235689854e-10	1.1729574621757178e-9	Condition_Azetidine_vs_YPD	Azetidine
CIA1	347.56154350522456	-0.2789521284206197	0.10243596408122323	-2.770805128794239	0.0055917881174473195	0.010720593192987795	Condition_Azetidine_vs_YPD	Azetidine
MSW1	285.0471156647692	0.34450490940652795	0.13943159792625937	2.5200516061615366	0.011733762982705027	0.021129801820738127	Condition_Azetidine_vs_YPD	Azetidine
YDR269C	0.6810264313565614	0.5794673080621732	0.5210675025465735	1.1988941702558231	0.23056909886759105	0.3067196461281346	Condition_Azetidine_vs_YPD	Azetidine
CCC2	318.5398547786734	-0.034708344148181615	0.1608089865165569	0.02752411983155449	0.9780417022892298	0.9891301567590869	Condition_Azetidine_vs_YPD	Azetidine
YDR271C	5.509060133875033	0.32016075410775485	0.3988949165050818	1.0348534224095993	0.30073736964184444	0.3843081090606487	Condition_Azetidine_vs_YPD	Azetidine
GLO2	1178.080858144838	0.7556080183400965	0.12865935550553917	6.022861768356792	1.7135978901128523e-9	9.57306647392116e-9	Condition_Azetidine_vs_YPD	Azetidine
DON1	60.39627507340319	-0.1242544611323557	0.19353827325533732	-0.4972558980269151	0.6190086074894237	0.7019144151026464	Condition_Azetidine_vs_YPD	Azetidine
YDR274C	2.34450631487549	0.41831852121375857	0.48383006577555027	1.3117325997006444	0.18961037329382072	0.25874984926997235	Condition_Azetidine_vs_YPD	Azetidine
BSC2	135.0564522095568	-0.3825852943305198	0.13159865253127936	-3.038913587251539	0.002374329481133161	0.004877423539142823	Condition_Azetidine_vs_YPD	Azetidine
PMP3	3100.2718558827382	0.6168537682288239	0.12264287764962371	4.709676320075817	2.4811049635207145e-6	8.307961587098233e-6	Condition_Azetidine_vs_YPD	Azetidine
MTH1	113.63367720673698	-0.8293269161312616	0.22717898031332587	-4.164278779990137	3.123382952133044e-5	8.769292410166169e-5	Condition_Azetidine_vs_YPD	Azetidine
YDR278C	1.628443654483586	-0.5833643885927353	0.5074198212611957	0.05611183843125951	0.955252713093897	0.9810015716822296	Condition_Azetidine_vs_YPD	Azetidine
RNH202	169.14957865931126	-0.7531026074207804	0.13035443639997485	-5.780371067162926	7.453604237881262e-9	3.719989990162674e-8	Condition_Azetidine_vs_YPD	Azetidine
RRP45	239.89877098235274	-0.7685209877111988	0.14388172288953996	-5.313906404148735	1.0729974583075998e-7	4.4139060541680483e-7	Condition_Azetidine_vs_YPD	Azetidine
PHM6	41.599955264777094	-2.3326853704461334	0.2933284899989807	-8.21367355466955	2.1452229242221707e-16	5.406786854779955e-15	Condition_Azetidine_vs_YPD	Azetidine
YDR282C	298.0480915916041	-0.025010415026712664	0.1285905298126184	-0.06840428659463192	0.9454638096161564	0.9739844541483225	Condition_Azetidine_vs_YPD	Azetidine
GCN2	401.526130262995	-0.5770783274747938	0.12865118756866936	-4.379717165957772	1.188334439028008e-5	3.563915596773701e-5	Condition_Azetidine_vs_YPD	Azetidine
DPP1	2318.90963026078	0.7981325108950409	0.13114618039396778	6.192730544517748	5.913076776400617e-10	3.6213450575470323e-9	Condition_Azetidine_vs_YPD	Azetidine
ZIP1	173.5932683915069	-0.009594986510258132	0.16583186672084835	0.1440168998754645	0.8854871245844064	0.9322938829372774	Condition_Azetidine_vs_YPD	Azetidine
YDR286C	190.46538488815492	-0.1562148379907001	0.18798607674575207	-0.7334438177702982	0.46328778236181767	0.5533014104133364	Condition_Azetidine_vs_YPD	Azetidine
INM2	630.4291469940277	0.13048109117687717	0.12039640402014525	1.2802304316568742	0.20046410623070157	0.27184193308825005	Condition_Azetidine_vs_YPD	Azetidine
NSE3	394.14105491626174	-0.20753794707217518	0.11004348596649895	-1.7073657777754945	0.08775408705152941	0.13022022926826818	Condition_Azetidine_vs_YPD	Azetidine
RTT103	172.7998345830031	-0.9802432393929258	0.1347900655239961	-7.220565408417968	5.177186045908276e-13	6.290715804758766e-12	Condition_Azetidine_vs_YPD	Azetidine
YDR290W	0.06056605159064548	0.003015699030280186	0.22902483552641015	0.01628093452295729	0.9870102675734188	0.9891301567590869	Condition_Azetidine_vs_YPD	Azetidine
HRQ1	265.13977927316415	-0.6072172733826741	0.10204386069125565	-5.967954836509925	2.4024584273983526e-9	1.309759573605774e-8	Condition_Azetidine_vs_YPD	Azetidine
SRP101	881.1738493778406	-0.15844986480810716	0.06306434306778458	-2.521017164421519	0.011701614395579001	0.021079394687357877	Condition_Azetidine_vs_YPD	Azetidine
DPL1	1369.3496759825318	0.24119649584690528	0.09085222477145076	2.6272207992209173	0.008608545479402383	0.015922043050105507	Condition_Azetidine_vs_YPD	Azetidine
HDA2	262.74411099583574	0.14410871230831146	0.14151610678888407	1.2270623835047658	0.2197991447575422	0.29454883345525035	Condition_Azetidine_vs_YPD	Azetidine
MHR1	465.73355149885776	0.2897965050948233	0.1545660503378804	1.8418144467965307	0.0655022961327671	0.10033579863441394	Condition_Azetidine_vs_YPD	Azetidine
SUR2	819.1806157816396	-0.7609577685914174	0.14577536720962064	-5.483187511227418	4.177298345573543e-8	1.843355963538278e-7	Condition_Azetidine_vs_YPD	Azetidine
ATP5	2351.4171793151677	0.39000542532083765	0.10331353607839877	3.7066652728708367	2.1000620837440903e-4	5.158061032524371e-4	Condition_Azetidine_vs_YPD	Azetidine
BFR2	66.59426321625467	-1.3152099819224052	0.3588163191939976	-4.34220210214402	1.4106168045868738e-5	4.192186811998995e-5	Condition_Azetidine_vs_YPD	Azetidine
PRO1	197.95043751885427	-1.3337815511465834	0.21234039319921894	-6.505625209810436	7.737090802343954e-11	5.847884201587074e-10	Condition_Azetidine_vs_YPD	Azetidine
CFT1	315.35886125801176	-0.42880663045921374	0.10280060051994092	-4.183314737070104	2.87289220009064e-5	8.132208460990912e-5	Condition_Azetidine_vs_YPD	Azetidine
GPI11	263.13695065776244	-0.7526918843515242	0.17165864662591754	-4.424707957602073	9.657283653087673e-6	2.942081812119178e-5	Condition_Azetidine_vs_YPD	Azetidine
RSC3	358.5417686722947	-0.5531910264025018	0.17758697434850618	-2.8377781000589435	0.004542875282330351	0.008854688199021651	Condition_Azetidine_vs_YPD	Azetidine
CPR5	2673.854798277481	0.4231324288333873	0.10492916773888929	4.075327516282263	4.594963018512326e-5	1.2457920008403505e-4	Condition_Azetidine_vs_YPD	Azetidine
HNT2	249.58590050633592	-0.2571450723653254	0.13807327900504845	-1.7482222685699587	0.08042554702689816	0.12046368220966028	Condition_Azetidine_vs_YPD	Azetidine
YDR306C	538.0833748897503	-0.002786672079774386	0.13894582581665493	0.06633501323270966	0.9471111080737578	0.9750854817293534	Condition_Azetidine_vs_YPD	Azetidine
PMT7	608.8235115860541	0.030451436541133733	0.11247487548405298	0.27556593828586035	0.782881474324594	0.8468508255610868	Condition_Azetidine_vs_YPD	Azetidine
SRB7	314.880001524672	0.003172495316774552	0.15431100007339982	0.16010732646261955	0.8727965299472359	0.9221921413647592	Condition_Azetidine_vs_YPD	Azetidine
GIC2	500.62418638844537	1.1419605317201866	0.1529002179855863	7.367972176809464	1.7324293142509774e-13	2.405213833959037e-12	Condition_Azetidine_vs_YPD	Azetidine
SUM1	362.2964844778316	-0.023333371660808216	0.14750147658939852	-0.30270139213214514	0.7621174367687571	0.8295939473663895	Condition_Azetidine_vs_YPD	Azetidine
TFB1	340.12768593279054	-0.12587277129184224	0.11081624397554506	-1.1120458736762082	0.2661184270010066	0.34676358165392646	Condition_Azetidine_vs_YPD	Azetidine
SSF2	111.18855835696702	-0.8124490400645633	0.1729487417941389	-4.783370395639006	1.7238005433146095e-6	5.92658182599194e-6	Condition_Azetidine_vs_YPD	Azetidine
PIB1	296.58130166955937	0.2689187533422475	0.09747382686720314	2.6439968196747823	0.00819334259888565	0.015218530059664871	Condition_Azetidine_vs_YPD	Azetidine
RAD34	181.64017237461493	0.15815219971407776	0.16647125167045548	1.1498527616652157	0.2502045198351236	0.3289047579698225	Condition_Azetidine_vs_YPD	Azetidine
IPK1	274.4118160112617	-0.09042493182600231	0.19473923810901841	-0.14652285121266664	0.8835086519295088	0.931265007432052	Condition_Azetidine_vs_YPD	Azetidine
OMS1	379.1236634252581	-0.4784462043021568	0.13035339816309938	-3.6643984906745555	2.4792053958232993e-4	6.012669488834227e-4	Condition_Azetidine_vs_YPD	Azetidine
YDR316W-B	0.3161030247252534	0.4289140869402268	0.41355492912041253	0.5473711303332901	0.584123785060132	0.6691893642480847	Condition_Azetidine_vs_YPD	Azetidine
YDR316W-A	0	NA	NA	NA	NA	NA	Condition_Azetidine_vs_YPD	Azetidine
HIM1	30.01671913353823	-0.42385847545218513	0.24583133274199398	-1.282361306157259	0.1997159311954619	0.2711287543243965	Condition_Azetidine_vs_YPD	Azetidine
MCM21	160.19424290016332	-0.5695188286424524	0.1423405199049254	-3.902721796615616	9.511700905773219e-5	2.452978198958359e-4	Condition_Azetidine_vs_YPD	Azetidine
YFT2	793.0045373839395	0.2972304823112164	0.18137362996692102	1.8480296689321443	0.06459805093361058	0.09911286063403188	Condition_Azetidine_vs_YPD	Azetidine
SWA2	424.9653614974976	-0.04571835799831109	0.117674192035792	-0.132315711705571	0.8947345804946795	0.9388624028793651	Condition_Azetidine_vs_YPD	Azetidine
DAD4	374.1264420678964	0.05432995401193707	0.1278610920685643	0.506709328490032	0.6123587842244342	0.6955775893608455	Condition_Azetidine_vs_YPD	Azetidine
YDR320W-B	12.492979268503422	-0.6043686863889538	0.3380207454095381	-0.8644769546525916	0.38732593469990334	0.47655780136846915	Condition_Azetidine_vs_YPD	Azetidine
ASP1	466.68760387200115	-1.0404045606382188	0.20262208605145923	-5.533851474954657	3.1327427998483114e-8	1.4128605345771497e-7	Condition_Azetidine_vs_YPD	Azetidine
MRPL35	519.580295342355	-0.1264992685288482	0.10327182641368826	-1.2343235499859986	0.21708236388427465	0.2911462813208457	Condition_Azetidine_vs_YPD	Azetidine
TIM11	941.4139614003428	0.1281735577208574	0.11511551223523836	1.1375458024661782	0.2553101886685268	0.33427525801096025	Condition_Azetidine_vs_YPD	Azetidine
PEP7	148.7958439984204	-0.40705181527669154	0.1506526643786593	-2.5731247450565444	0.010078487419213722	0.018345646682807644	Condition_Azetidine_vs_YPD	Azetidine
UTP4	115.44282095015095	-2.2672719133272894	0.3890847548072221	-6.1682718408873445	6.904037825347754e-10	4.154468307576109e-9	Condition_Azetidine_vs_YPD	Azetidine
YCG1	243.5092818900803	-0.5356952762154327	0.1017084441575379	-5.318120962945382	1.0484436088411282e-7	4.329206659568944e-7	Condition_Azetidine_vs_YPD	Azetidine
YSP2	533.0773223257743	-0.624062358713006	0.1562008824654228	-4.1204508505493	3.78131728193779e-5	1.0455262509931787e-4	Condition_Azetidine_vs_YPD	Azetidine
YDR327W	4.253054096874017	0.725076989332214	0.4234769797161672	1.1738305011922532	0.24046292426786925	0.31782039990466865	Condition_Azetidine_vs_YPD	Azetidine
SKP1	1737.785430791112	0.6665886011040425	0.11880934517078034	5.664469373974137	1.474801990096024e-8	6.993037222213635e-8	Condition_Azetidine_vs_YPD	Azetidine
PEX3	568.612661929459	0.21404572819109985	0.10532997616376207	2.0365603509000794	0.04169411947916949	0.06724626260078702	Condition_Azetidine_vs_YPD	Azetidine
UBX5	575.3749516924421	1.0111521773422898	0.14919556452486185	6.857376490823685	7.0136615836950915e-12	6.808966571548731e-11	Condition_Azetidine_vs_YPD	Azetidine
GPI8	376.27879201804456	-0.6109285411131112	0.14447652503656078	-4.245651798746666	2.1795888813092652e-5	6.280934889718388e-5	Condition_Azetidine_vs_YPD	Azetidine
IRC3	213.44894485595674	-0.7436296826289759	0.13728601475027535	-5.166240049421674	2.3884999897320305e-7	9.344382347888952e-7	Condition_Azetidine_vs_YPD	Azetidine
RQC1	360.98508672624644	-0.5252871364844223	0.11451896144423322	-4.620499155698598	3.828179019145482e-6	1.2437311409251535e-5	Condition_Azetidine_vs_YPD	Azetidine
SWR1	394.65201689329984	-0.38771999226460013	0.09717838370437491	-4.042292663893948	5.293110974073121e-5	1.4198017279206372e-4	Condition_Azetidine_vs_YPD	Azetidine
MSN5	1108.0476645918584	-0.04924370758222951	0.08733680505527731	-0.5284461294664621	0.5971897276199593	0.6816555103803507	Condition_Azetidine_vs_YPD	Azetidine
YDR336W	196.1416898184997	-1.0749670592234173	0.10953682420081973	-9.841452595667716	7.462548035114089e-23	6.791955176958698e-21	Condition_Azetidine_vs_YPD	Azetidine
MRPS28	436.8873228503632	-0.15952374114491777	0.12992344500264988	-1.2354424170556397	0.21666589465040817	0.29076625182144683	Condition_Azetidine_vs_YPD	Azetidine
YDR338C	319.465163842761	0.13457618266768892	0.10627768187952735	1.1886321662832011	0.23458444438833115	0.3111805392867883	Condition_Azetidine_vs_YPD	Azetidine
FCF1	271.52714843143616	-1.1621223051366418	0.16914529277088716	-7.008331987839353	2.4117600130852596e-12	2.5908628468438863e-11	Condition_Azetidine_vs_YPD	Azetidine
YDR340W	0.8744686525918838	-0.4965406615677458	0.5204860687077051	-0.704407082149692	0.48117929679945126	0.5709899461546235	Condition_Azetidine_vs_YPD	Azetidine
YDR341C	1220.0369954341595	-0.6074401595396579	0.15826248835379356	-4.164302901010662	3.123052798304857e-5	8.769292410166169e-5	Condition_Azetidine_vs_YPD	Azetidine
HXT7	2729.0809741234684	-0.6215214682180626	0.2436740714202393	-3.4014514598159784	6.702903111528164e-4	0.001513581119567335	Condition_Azetidine_vs_YPD	Azetidine
HXT6	281.258904488475	0.47219006910323813	0.24759172736468893	1.5221585037820216	0.12796936984127824	0.1826580876867559	Condition_Azetidine_vs_YPD	Azetidine
YDR344C	8.89619423774328	-0.22824347269728895	0.35905377998831045	-0.9957708242733291	0.31936150915019856	0.4046743862529671	Condition_Azetidine_vs_YPD	Azetidine
HXT3	5700.872619769418	-0.45999499011900974	0.15700796094601782	-3.6218835627926382	2.9246576334750006e-4	7.007415529126757e-4	Condition_Azetidine_vs_YPD	Azetidine
SVF1	1027.990910279535	-0.6043516163082583	0.12951738278052843	-4.642074181801258	3.4492897057085977e-6	1.1273414185290993e-5	Condition_Azetidine_vs_YPD	Azetidine
MRP1	1044.6235420945625	0.0891275651809449	0.10231143906514319	0.7334338061933681	0.4632938866073518	0.5533014104133364	Condition_Azetidine_vs_YPD	Azetidine
PAL1	449.0423153436754	0.2542110087422984	0.10949434885236548	2.427873255148152	0.015187649849826302	0.02681160276560123	Condition_Azetidine_vs_YPD	Azetidine
YPS7	1251.9007538107444	0.5441287723191789	0.08515914625706233	6.24290580521637	4.295155859929407e-10	2.7273407316005237e-9	Condition_Azetidine_vs_YPD	Azetidine
ATP22	728.0840350661921	-0.27439825212201097	0.13515340668036022	-1.9240193006231705	0.05435216426186052	0.08522845953768175	Condition_Azetidine_vs_YPD	Azetidine
YPQ2	966.827648802829	0.9362080779439492	0.14074887801398275	6.645192136935621	3.028217863550501e-11	2.4867057217852675e-10	Condition_Azetidine_vs_YPD	Azetidine
TRR1	3729.4671828134824	0.516732616271327	0.10328170617095593	4.912776939935614	8.979541635132189e-7	3.234905790820299e-6	Condition_Azetidine_vs_YPD	Azetidine
TRP4	2393.04792575001	1.4832444336977206	0.15550972374782718	9.432178085183603	4.016601758206105e-21	2.658665790052991e-19	Condition_Azetidine_vs_YPD	Azetidine
YDR354C-A	0.4459913784537465	0.10798155247461107	0.42268897073616885	-0.0016485627110464386	0.998684637861147	0.9989895331863985	Condition_Azetidine_vs_YPD	Azetidine
YDR355C	0.07346152926015649	0.00332112456649079	0.22902434650289058	0.016280149320860925	0.9870108939910253	0.9891301567590869	Condition_Azetidine_vs_YPD	Azetidine
SPC110	198.69907596214867	-0.95042908229254075	0.13916516048430572	-6.859316297772916	6.919088982465193e-12	6.727120193189081e-11	Condition_Azetidine_vs_YPD	Azetidine
CNL1	267.9563165309386	-1.2994695302376913	0.20712187375415647	-5.894647755824874	3.754814839775266e-9	1.966850651082919e-8	Condition_Azetidine_vs_YPD	Azetidine
GGA1	698.88351131931	0.42995716787830623	0.15477103293193567	2.952041152138141	0.0031568085636344656	0.006343626653632829	Condition_Azetidine_vs_YPD	Azetidine
EAF1	202.09215496646655	-0.6866178502162449	0.17876187277584163	-4.063253272856777	4.839347079177576e-5	1.3077212952515734e-4	Condition_Azetidine_vs_YPD	Azetidine
OPI7	2.4629916460626786	1.3149436282893248	0.4408680226533723	2.6387409269304416	0.00832145473169176	0.015425881996259152	Condition_Azetidine_vs_YPD	Azetidine
BCP1	153.09237502598887	-1.335715924259682	0.265878371735047	-5.382971491620109	7.326614578613058e-8	3.091519982849412e-7	Condition_Azetidine_vs_YPD	Azetidine
TFC6	316.34569119347634	-0.026982386605722667	0.08618271591152514	-0.22596805141570464	0.8212262689457152	0.8799623194294823	Condition_Azetidine_vs_YPD	Azetidine
ESC2	174.52035520749013	-0.07368808560242064	0.12844673411352278	-0.630543579616014	0.528338999502191	0.6183613973455719	Condition_Azetidine_vs_YPD	Azetidine
[truncated: 58,229 more rows]
