# Supplementary material for: Multi-kinase control of environmental stress responsive transcription
Source: PLoS One. 2020 Mar 11;15(3):e0230246. doi: 10.1371/journal.pone.0230246 (PMC7065805; doi:10.1371/journal.pone.0230246)
Supplement: S3 Table — Genes with residuals that are more than 2.5 standard deviations from the mean in each condition assigned to putative regulatory kinases. (ZIP) [file pone.0230246.s003.zip › Mace Table S3.csv]

Gene	Sample_Name	Condition	Strain	Residual_sigma	Large_Resudial
CYS3	17d	SDC	RIM15	-1.503764463	FALSE
CYS3	19d	SDC	SLT2	-1.254275346	FALSE
CYS3	20d	SDC	SNF1	-0.992777843	FALSE
CYS3	21d	SDC	SSN3	-1.38537648	FALSE
CYS3	22d	SDC	STE11	-0.915357854	FALSE
CYS3	23d	SDC	TOR2	2.650076324	TRUE
CYS3	25d	SDC	WT	-0.823818155	FALSE
CYS3	26d	SDC	WT	-0.43065258	FALSE
CYS3	30d	SDC	YGK3	0.890980775	FALSE
CYS3	32d	SDC	YPK3	1.119519909	FALSE
CYS3	27d	SDC	WT	-0.010189956	FALSE
CYS3	2d	SDC	CDC5	0.378245248	FALSE
CYS3	3d	SDC	CDC7	-0.176435069	FALSE
CYS3	5d	SDC	CTK1	0.464064971	FALSE
CYS3	6d	SDC	FUS3	0.713825976	FALSE
CYS3	7d	SDC	HOG1	0.82629003	FALSE
CYS3	9d	SDC	KIN1	0.349098897	FALSE
CYS3	10d	SDC	KSP1	0.157575806	FALSE
CYS3	11d	SDC	KSS1	-0.27092652	FALSE
CYS3	12d	SDC	MRK1	-0.170740082	FALSE
CYS3	13d	SDC	PBS2	-0.126553122	FALSE
CYS3	14d	SDC	PHO85	0.575253825	FALSE
CYS3	1yd	YPD	ATG1	-0.635012298	FALSE
CYS3	2yd	YPD	CDC5	0.153935116	FALSE
CYS3	3yd	YPD	CDC7	0.935269591	FALSE
CYS3	5yd	YPD	CTK1	0.420973699	FALSE
CYS3	6yd	YPD	FUS3	0.936264829	FALSE
CYS3	7yd	YPD	HOG1	0.468479489	FALSE
CYS3	8yd	YPD	IRE1	-0.185052813	FALSE
CYS3	9yd	YPD	KIN1	-0.760858892	FALSE
CYS3	10yd	YPD	KSP1	-0.804723409	FALSE
CYS3	11yd	YPD	KSS1	-0.306352522	FALSE
CYS3	12yd	YPD	MRK1	-0.228542228	FALSE
CYS3	13yd	YPD	PBS2	-0.187267186	FALSE
CYS3	14yd	YPD	PHO85	-0.129284782	FALSE
CYS3	15yd	YPD	PKC1	0.633638399	FALSE
CYS3	16yd	YPD	RIM11	-0.319301514	FALSE
CYS3	17yd	YPD	RIM15	0.296948409	FALSE
CYS3	18yd	YPD	SCH9	-0.658824156	FALSE
CYS3	19yd	YPD	SLT2	0.358059999	FALSE
CYS3	20yd	YPD	SNF1	0.608965103	FALSE
CYS3	21yd	YPD	SSN3	0.576951856	FALSE
CYS3	22yd	YPD	STE11	-0.138453744	FALSE
CYS3	23yd	YPD	TOR2	-0.127042525	FALSE
CYS3	24yd	YPD	TPK123	-0.580938345	FALSE
CYS3	25yd	YPD	WT	-0.778858424	FALSE
CYS3	26yd	YPD	WT	-0.317710939	FALSE
CYS3	27yd	YPD	WT	0.154440136	FALSE
CYS3	28yd	YPD	WT	0.354759225	FALSE
CYS3	29yd	YPD	YAK1	-0.163372564	FALSE
CYS3	30yd	YPD	YGK3	-0.209250667	FALSE
CYS3	31yd	YPD	YPK1	0.502481571	FALSE
CYS3	32yd	YPD	YPK3	0.129056622	FALSE
CYS3	1h	Heatshock	ATG1	-1.287634221	FALSE
CYS3	2h	Heatshock	CDC5	-1.213370993	FALSE
CYS3	3h	Heatshock	CDC7	-0.941059004	FALSE
CYS3	4h	Heatshock	CDC15	0.651287628	FALSE
CYS3	5h	Heatshock	CTK1	-0.709445668	FALSE
CYS3	6h	Heatshock	FUS3	-1.028709899	FALSE
CYS3	7h	Heatshock	HOG1	-0.620480335	FALSE
CYS3	8h	Heatshock	IRE1	1.290319906	FALSE
CYS3	9h	Heatshock	KIN1	-0.690186957	FALSE
CYS3	10h	Heatshock	KSP1	-0.194065868	FALSE
CYS3	11h	Heatshock	KSS1	-1.147461037	FALSE
CYS3	12h	Heatshock	MRK1	1.033982662	FALSE
CYS3	13h	Heatshock	PBS2	-0.919939329	FALSE
CYS3	14h	Heatshock	PHO85	1.104392552	FALSE
CYS3	15h	Heatshock	PKC1	0.495298941	FALSE
CYS3	16h	Heatshock	RIM11	1.65726897	FALSE
CYS3	17h	Heatshock	RIM15	-1.335345321	FALSE
CYS3	18h	Heatshock	SCH9	-0.660197097	FALSE
CYS3	19h	Heatshock	SLT2	-1.678989971	FALSE
CYS3	20h	Heatshock	SNF1	1.329363387	FALSE
CYS3	22h	Heatshock	STE11	0.439710814	FALSE
CYS3	23h	Heatshock	TOR2	-0.785742179	FALSE
CYS3	24h	Heatshock	TPK123	1.756420762	FALSE
CYS3	25h	Heatshock	WT	-1.012270271	FALSE
CYS3	26h	Heatshock	WT	-1.021207034	FALSE
CYS3	27h	Heatshock	WT	-0.94722251	FALSE
CYS3	28h	Heatshock	WT	0.910080914	FALSE
CYS3	29h	Heatshock	YAK1	0.418619375	FALSE
CYS3	30h	Heatshock	YGK3	-0.57051178	FALSE
CYS3	31h	Heatshock	YPK1	2.088607507	FALSE
CYS3	32h	Heatshock	YPK3	1.972579296	FALSE
CYS3	1g	GlucoseDepletion	ATG1	-0.974827549	FALSE
CYS3	2g	GlucoseDepletion	CDC5	0.372549908	FALSE
CYS3	3g	GlucoseDepletion	CDC7	0.60481963	FALSE
CYS3	4g	GlucoseDepletion	CDC15	-0.741072251	FALSE
CYS3	5g	GlucoseDepletion	CTK1	-1.014479332	FALSE
CYS3	6g	GlucoseDepletion	FUS3	-1.837564491	FALSE
CYS3	7g	GlucoseDepletion	HOG1	-1.147883199	FALSE
CYS3	8g	GlucoseDepletion	IRE1	-0.271140363	FALSE
CYS3	9g	GlucoseDepletion	KIN1	0.322197057	FALSE
CYS3	10g	GlucoseDepletion	KSP1	1.97105795	FALSE
CYS3	11g	GlucoseDepletion	KSS1	1.506274093	FALSE
CYS3	13g	GlucoseDepletion	PBS2	-0.599267739	FALSE
CYS3	15g	GlucoseDepletion	PKC1	0.618136707	FALSE
CYS3	16g	GlucoseDepletion	RIM11	0.474049222	FALSE
CYS3	21h	Heatshock	SSN3	1.77954697	FALSE
CYS3	17g	GlucoseDepletion	RIM15	0.62934069	FALSE
CYS3	19g	GlucoseDepletion	SLT2	1.295076357	FALSE
CYS3	20g	GlucoseDepletion	SNF1	-1.280175755	FALSE
CYS3	22g	GlucoseDepletion	STE11	0.466267239	FALSE
CYS3	23g	GlucoseDepletion	TOR2	1.288601894	FALSE
CYS3	25g	GlucoseDepletion	WT	0.115563239	FALSE
CYS3	26g	GlucoseDepletion	WT	0.582734092	FALSE
CYS3	27g	GlucoseDepletion	WT	0.744797621	FALSE
CYS3	28g	GlucoseDepletion	WT	-0.111116761	FALSE
CYS3	29g	GlucoseDepletion	YAK1	-1.054774937	FALSE
CYS3	30g	GlucoseDepletion	YGK3	0.004033551	FALSE
CYS3	31g	GlucoseDepletion	YPK1	-1.80558022	FALSE
CYS3	32g	GlucoseDepletion	YPK3	-0.246023347	FALSE
CYS3	17m	Menadione	RIM15	-0.003919539	FALSE
CYS3	18m	Menadione	SCH9	4.343443735	TRUE
CYS3	19m	Menadione	SLT2	-0.26732698	FALSE
CYS3	20m	Menadione	SNF1	0.328651289	FALSE
CYS3	21m	Menadione	SSN3	0.224168187	FALSE
CYS3	22m	Menadione	STE11	0.201240641	FALSE
CYS3	23m	Menadione	TOR2	0.437419447	FALSE
CYS3	24m	Menadione	TPK123	0.458144598	FALSE
CYS3	25m	Menadione	WT	-2.252474607	FALSE
CYS3	26m	Menadione	WT	-0.673247753	FALSE
CYS3	27m	Menadione	WT	0.479688885	FALSE
CYS3	28m	Menadione	WT	0.078392533	FALSE
CYS3	29m	Menadione	YAK1	-0.282173014	FALSE
CYS3	30m	Menadione	YGK3	-1.326936035	FALSE
CYS3	31m	Menadione	YPK1	3.386269276	TRUE
CYS3	32m	Menadione	YPK3	-4.567005722	TRUE
CYS3	17f	Fluconazole	RIM15	2.47861773	FALSE
CYS3	18f	Fluconazole	SCH9	0.052921722	FALSE
CYS3	19f	Fluconazole	SLT2	1.044934628	FALSE
CYS3	20f	Fluconazole	SNF1	-0.28013913	FALSE
CYS3	21f	Fluconazole	SSN3	-0.025901392	FALSE
CYS3	22f	Fluconazole	STE11	0.347228567	FALSE
CYS3	23f	Fluconazole	TOR2	-0.570343348	FALSE
CYS3	24f	Fluconazole	TPK123	-1.813853742	FALSE
CYS3	25f	Fluconazole	WT	0.16712631	FALSE
CYS3	26f	Fluconazole	WT	1.476258523	FALSE
CYS3	27f	Fluconazole	WT	0.221957903	FALSE
CYS3	28f	Fluconazole	WT	0.341454941	FALSE
CYS3	29f	Fluconazole	YAK1	-0.224752658	FALSE
CYS3	30f	Fluconazole	YGK3	0.01665217	FALSE
CYS3	31f	Fluconazole	YPK1	-2.243469249	FALSE
CYS3	32f	Fluconazole	YPK3	-0.110476722	FALSE
CYS3	1m	Menadione	ATG1	0.930019734	FALSE
CYS3	2m	Menadione	CDC5	0.204494968	FALSE
CYS3	3m	Menadione	CDC7	0.33781694	FALSE
CYS3	4m	Menadione	CDC15	0.824211048	FALSE
CYS3	5m	Menadione	CTK1	-2.617522678	TRUE
CYS3	6m	Menadione	FUS3	-0.337067029	FALSE
CYS3	7m	Menadione	HOG1	-2.547251333	TRUE
CYS3	8m	Menadione	IRE1	-1.275245485	FALSE
CYS3	9m	Menadione	KIN1	-0.765045735	FALSE
CYS3	10m	Menadione	KSP1	0.706690987	FALSE
CYS3	11m	Menadione	KSS1	1.166185394	FALSE
CYS3	12m	Menadione	MRK1	-0.069841383	FALSE
CYS3	13m	Menadione	PBS2	0.944151173	FALSE
CYS3	14m	Menadione	PHO85	0.468525671	FALSE
CYS3	15m	Menadione	PKC1	1.700493062	FALSE
CYS3	16m	Menadione	RIM11	0.0411381	FALSE
CYS3	1f	Fluconazole	ATG1	0.552574763	FALSE
CYS3	2f	Fluconazole	CDC5	0.402675877	FALSE
CYS3	3f	Fluconazole	CDC7	-0.016627483	FALSE
CYS3	4f	Fluconazole	CDC15	-0.68803402	FALSE
CYS3	5f	Fluconazole	CTK1	-0.320289639	FALSE
CYS3	6f	Fluconazole	FUS3	-0.377120538	FALSE
CYS3	7f	Fluconazole	HOG1	1.930906945	FALSE
CYS3	8f	Fluconazole	IRE1	-0.285855052	FALSE
CYS3	9f	Fluconazole	KIN1	0.670281686	FALSE
CYS3	10f	Fluconazole	KSP1	0.030782095	FALSE
CYS3	11f	Fluconazole	KSS1	0.108103064	FALSE
CYS3	12f	Fluconazole	MRK1	-1.203228064	FALSE
CYS3	13f	Fluconazole	PBS2	0.043086646	FALSE
CYS3	14f	Fluconazole	PHO85	-0.595785373	FALSE
CYS3	15f	Fluconazole	PKC1	-0.735833759	FALSE
CYS3	1a	Azetidine	ATG1	1.343423687	FALSE
CYS3	2a	Azetidine	CDC5	0.562036537	FALSE
CYS3	3a	Azetidine	CDC7	-0.093716866	FALSE
CYS3	4a	Azetidine	CDC15	-0.645806666	FALSE
CYS3	5a	Azetidine	CTK1	1.052731195	FALSE
CYS3	6a	Azetidine	FUS3	0.604385965	FALSE
CYS3	7a	Azetidine	HOG1	0.370758406	FALSE
CYS3	8a	Azetidine	IRE1	-1.009913718	FALSE
CYS3	9a	Azetidine	KIN1	1.477466907	FALSE
CYS3	10a	Azetidine	KSP1	0.671813963	FALSE
CYS3	11a	Azetidine	KSS1	0.547809575	FALSE
CYS3	12a	Azetidine	MRK1	0.943200935	FALSE
CYS3	13a	Azetidine	PBS2	-0.197078908	FALSE
CYS3	14a	Azetidine	PHO85	-0.841567027	FALSE
CYS3	15a	Azetidine	PKC1	-0.198833232	FALSE
CYS3	16a	Azetidine	RIM11	1.035040782	FALSE
CYS3	17a	Azetidine	RIM15	-0.377622575	FALSE
CYS3	18a	Azetidine	SCH9	-1.287020877	FALSE
CYS3	19a	Azetidine	SLT2	0.496553446	FALSE
CYS3	20a	Azetidine	SNF1	0.091097977	FALSE
CYS3	21a	Azetidine	SSN3	-1.461176642	FALSE
CYS3	22a	Azetidine	STE11	-0.222700401	FALSE
CYS3	23a	Azetidine	TOR2	-2.128304087	FALSE
CYS3	24a	Azetidine	TPK123	-0.422979132	FALSE
CYS3	25a	Azetidine	WT	0.446194283	FALSE
CYS3	26a	Azetidine	WT	0.234653984	FALSE
CYS3	27a	Azetidine	WT	0.505208421	FALSE
CYS3	28a	Azetidine	WT	1.172147147	FALSE
CYS3	29a	Azetidine	YAK1	-0.029878456	FALSE
CYS3	30a	Azetidine	YGK3	0.026785226	FALSE
CYS3	31a	Azetidine	YPK1	-1.819962642	FALSE
CYS3	32a	Azetidine	YPK3	-1.019314863	FALSE
CYS3	16f	Fluconazole	RIM11	-0.56872379	FALSE
CYS3	1t	Tunicamycin	ATG1	-0.504851895	FALSE
CYS3	2t	Tunicamycin	CDC5	-1.036570822	FALSE
CYS3	3t	Tunicamycin	CDC7	-0.468962647	FALSE
CYS3	4t	Tunicamycin	CDC15	0.047642533	FALSE
CYS3	5t	Tunicamycin	CTK1	-0.180468929	FALSE
CYS3	6t	Tunicamycin	FUS3	0.299810254	FALSE
CYS3	7t	Tunicamycin	HOG1	-0.35181072	FALSE
CYS3	8t	Tunicamycin	IRE1	0.824834001	FALSE
CYS3	9t	Tunicamycin	KIN1	-1.342916646	FALSE
CYS3	10t	Tunicamycin	KSP1	-0.912673873	FALSE
CYS3	11t	Tunicamycin	KSS1	-0.222656479	FALSE
CYS3	12t	Tunicamycin	MRK1	-0.509191005	FALSE
CYS3	13t	Tunicamycin	PBS2	-1.22105598	FALSE
CYS3	14t	Tunicamycin	PHO85	-0.381406004	FALSE
CYS3	16t	Tunicamycin	RIM11	-0.510817667	FALSE
CYS3	1r	Rapamycin	ATG1	1.013115293	FALSE
CYS3	2r	Rapamycin	CDC5	0.892607422	FALSE
CYS3	3r	Rapamycin	CDC7	0.400030608	FALSE
CYS3	4r	Rapamycin	CDC15	-0.64817017	FALSE
CYS3	5r	Rapamycin	CTK1	1.058984961	FALSE
CYS3	6r	Rapamycin	FUS3	0.528874532	FALSE
CYS3	7r	Rapamycin	HOG1	0.53545778	FALSE
CYS3	10r	Rapamycin	KSP1	0.501123294	FALSE
CYS3	11r	Rapamycin	KSS1	0.651687401	FALSE
CYS3	12r	Rapamycin	MRK1	-0.668680706	FALSE
CYS3	13r	Rapamycin	PBS2	0.462891496	FALSE
CYS3	14r	Rapamycin	PHO85	-0.228541675	FALSE
CYS3	15r	Rapamycin	PKC1	-0.477215841	FALSE
CYS3	16r	Rapamycin	RIM11	-0.753124717	FALSE
CYS3	17r	Rapamycin	RIM15	0.559389901	FALSE
CYS3	18r	Rapamycin	SCH9	-1.456760949	FALSE
CYS3	19r	Rapamycin	SLT2	0.245293092	FALSE
CYS3	20r	Rapamycin	SNF1	-0.365415004	FALSE
CYS3	21r	Rapamycin	SSN3	-0.879072563	FALSE
CYS3	22r	Rapamycin	STE11	-0.605634881	FALSE
CYS3	23r	Rapamycin	TOR2	-0.260976576	FALSE
CYS3	24r	Rapamycin	TPK123	-0.81623764	FALSE
CYS3	26r	Rapamycin	WT	0.501562003	FALSE
CYS3	27r	Rapamycin	WT	0.432933433	FALSE
CYS3	29r	Rapamycin	YAK1	-0.111592601	FALSE
CYS3	30r	Rapamycin	YGK3	-0.114572346	FALSE
CYS3	31r	Rapamycin	YPK1	-1.885262417	FALSE
CYS3	32r	Rapamycin	YPK3	0.271080988	FALSE
CYS3	17t	Tunicamycin	RIM15	-0.115856072	FALSE
CYS3	18t	Tunicamycin	SCH9	-0.334532232	FALSE
CYS3	19t	Tunicamycin	SLT2	0.738416393	FALSE
CYS3	20t	Tunicamycin	SNF1	0.299110932	FALSE
CYS3	21t	Tunicamycin	SSN3	0.280024131	FALSE
CYS3	22t	Tunicamycin	STE11	0.023800366	FALSE
CYS3	23t	Tunicamycin	TOR2	-0.481327729	FALSE
CYS3	24t	Tunicamycin	TPK123	-0.143977948	FALSE
CYS3	25t	Tunicamycin	WT	-0.068725202	FALSE
CYS3	26t	Tunicamycin	WT	-0.625555422	FALSE
CYS3	27t	Tunicamycin	WT	0.739719275	FALSE
CYS3	28t	Tunicamycin	WT	1.18710226	FALSE
CYS3	29t	Tunicamycin	YAK1	1.727923111	FALSE
CYS3	30t	Tunicamycin	YGK3	0.766802042	FALSE
CYS3	31t	Tunicamycin	YPK1	1.771103764	FALSE
CYS3	32t	Tunicamycin	YPK3	1.18743485	FALSE
CYS3	28r	Rapamycin	WT	0.468348421	FALSE
CYS3	1s	Salt	ATG1	-0.440508759	FALSE
CYS3	2s	Salt	CDC5	-0.713900528	FALSE
CYS3	3s	Salt	CDC7	-0.581263638	FALSE
CYS3	4s	Salt	CDC15	1.200172285	FALSE
CYS3	5s	Salt	CTK1	1.850718551	FALSE
CYS3	6s	Salt	FUS3	0.498853566	FALSE
CYS3	7s	Salt	HOG1	0.539794062	FALSE
CYS3	8s	Salt	IRE1	1.058290193	FALSE
CYS3	10s	Salt	KSP1	-2.125621572	FALSE
CYS3	11s	Salt	KSS1	-2.034623756	FALSE
CYS3	12s	Salt	MRK1	0.873365866	FALSE
CYS3	13s	Salt	PBS2	1.802580099	FALSE
CYS3	14s	Salt	PHO85	0.032385308	FALSE
CYS3	15s	Salt	PKC1	-1.511911009	FALSE
CYS3	16s	Salt	RIM11	-1.057051643	FALSE
CYS3	17s	Salt	RIM15	-0.637757485	FALSE
CYS3	19s	Salt	SLT2	-0.984855965	FALSE
CYS3	20s	Salt	SNF1	0.251103158	FALSE
CYS3	21s	Salt	SSN3	0.882888839	FALSE
CYS3	22s	Salt	STE11	0.39925278	FALSE
CYS3	24s	Salt	TPK123	1.566236521	FALSE
CYS3	25s	Salt	WT	-1.285740324	FALSE
CYS3	26s	Salt	WT	-1.03063526	FALSE
CYS3	27s	Salt	WT	-1.063143189	FALSE
CYS3	28s	Salt	WT	1.12804509	FALSE
CYS3	29s	Salt	YAK1	-0.283865631	FALSE
CYS3	30s	Salt	YGK3	0.523458936	FALSE
CYS3	32s	Salt	YPK3	1.273558503	FALSE
CYS3	8r	Rapamycin	IRE1	-0.144803121	FALSE
CYS3	9r	Rapamycin	KIN1	0.743349715	FALSE
CYS3	15t	Tunicamycin	PKC1	-0.525276816	FALSE
SEO1	17d	SDC	RIM15	-0.557022631	FALSE
SEO1	19d	SDC	SLT2	-0.608757684	FALSE
SEO1	20d	SDC	SNF1	-0.95987495	FALSE
SEO1	21d	SDC	SSN3	-1.19926873	FALSE
SEO1	22d	SDC	STE11	-0.791394222	FALSE
SEO1	23d	SDC	TOR2	1.618349379	FALSE
SEO1	25d	SDC	WT	-0.109391516	FALSE
SEO1	26d	SDC	WT	-0.183179455	FALSE
SEO1	30d	SDC	YGK3	-0.243029261	FALSE
SEO1	32d	SDC	YPK3	0.052227835	FALSE
SEO1	27d	SDC	WT	0.371109934	FALSE
SEO1	2d	SDC	CDC5	-0.317352761	FALSE
SEO1	3d	SDC	CDC7	0.265347343	FALSE
SEO1	5d	SDC	CTK1	0.525110502	FALSE
SEO1	6d	SDC	FUS3	0.637997644	FALSE
SEO1	7d	SDC	HOG1	0.063656175	FALSE
SEO1	9d	SDC	KIN1	0.599477733	FALSE
SEO1	10d	SDC	KSP1	0.67798002	FALSE
SEO1	11d	SDC	KSS1	-0.787141793	FALSE
SEO1	12d	SDC	MRK1	-0.005406333	FALSE
SEO1	13d	SDC	PBS2	0.986055422	FALSE
SEO1	14d	SDC	PHO85	-0.032703911	FALSE
SEO1	1yd	YPD	ATG1	0.435960978	FALSE
SEO1	2yd	YPD	CDC5	-0.323269685	FALSE
SEO1	3yd	YPD	CDC7	-0.011289162	FALSE
SEO1	5yd	YPD	CTK1	0.922470833	FALSE
SEO1	6yd	YPD	FUS3	-0.13333725	FALSE
SEO1	7yd	YPD	HOG1	0.891382254	FALSE
SEO1	8yd	YPD	IRE1	0.307875472	FALSE
SEO1	9yd	YPD	KIN1	0.831166654	FALSE
SEO1	10yd	YPD	KSP1	-0.55398584	FALSE
SEO1	11yd	YPD	KSS1	-0.789317383	FALSE
SEO1	12yd	YPD	MRK1	-0.45038873	FALSE
SEO1	13yd	YPD	PBS2	-0.329172314	FALSE
SEO1	14yd	YPD	PHO85	-1.309463915	FALSE
SEO1	15yd	YPD	PKC1	-0.224436648	FALSE
SEO1	16yd	YPD	RIM11	-0.4166884	FALSE
SEO1	17yd	YPD	RIM15	-0.045462586	FALSE
SEO1	18yd	YPD	SCH9	-1.050828625	FALSE
SEO1	19yd	YPD	SLT2	-0.806190264	FALSE
SEO1	20yd	YPD	SNF1	1.166849361	FALSE
SEO1	21yd	YPD	SSN3	-0.421292592	FALSE
SEO1	22yd	YPD	STE11	-0.73920034	FALSE
SEO1	23yd	YPD	TOR2	-0.172992679	FALSE
SEO1	24yd	YPD	TPK123	-0.423560509	FALSE
SEO1	25yd	YPD	WT	-0.257542968	FALSE
SEO1	26yd	YPD	WT	-0.139001697	FALSE
SEO1	27yd	YPD	WT	0.135614751	FALSE
SEO1	28yd	YPD	WT	-0.07399798	FALSE
SEO1	29yd	YPD	YAK1	0.476695354	FALSE
SEO1	30yd	YPD	YGK3	-0.151279777	FALSE
SEO1	31yd	YPD	YPK1	3.896126559	TRUE
SEO1	32yd	YPD	YPK3	-0.210258039	FALSE
SEO1	1h	Heatshock	ATG1	-0.455750465	FALSE
SEO1	2h	Heatshock	CDC5	-0.929021954	FALSE
SEO1	3h	Heatshock	CDC7	-1.588550547	FALSE
SEO1	4h	Heatshock	CDC15	0.862171103	FALSE
SEO1	5h	Heatshock	CTK1	-0.912182995	FALSE
SEO1	6h	Heatshock	FUS3	-0.668644577	FALSE
SEO1	7h	Heatshock	HOG1	-0.480376291	FALSE
SEO1	8h	Heatshock	IRE1	-0.0865359	FALSE
SEO1	9h	Heatshock	KIN1	-0.783327161	FALSE
SEO1	10h	Heatshock	KSP1	-1.670031683	FALSE
SEO1	11h	Heatshock	KSS1	-0.481100847	FALSE
SEO1	12h	Heatshock	MRK1	0.560533668	FALSE
SEO1	13h	Heatshock	PBS2	-0.366869546	FALSE
SEO1	14h	Heatshock	PHO85	1.299522317	FALSE
SEO1	15h	Heatshock	PKC1	-1.045081461	FALSE
SEO1	16h	Heatshock	RIM11	-0.857761495	FALSE
SEO1	17h	Heatshock	RIM15	-0.573847381	FALSE
SEO1	18h	Heatshock	SCH9	-0.409297263	FALSE
SEO1	19h	Heatshock	SLT2	-0.874655008	FALSE
SEO1	20h	Heatshock	SNF1	3.60824205	TRUE
SEO1	22h	Heatshock	STE11	1.425856126	FALSE
SEO1	23h	Heatshock	TOR2	-0.971815378	FALSE
SEO1	24h	Heatshock	TPK123	1.043676458	FALSE
SEO1	25h	Heatshock	WT	-0.773973952	FALSE
SEO1	26h	Heatshock	WT	-0.71084446	FALSE
SEO1	27h	Heatshock	WT	-0.366484995	FALSE
SEO1	28h	Heatshock	WT	0.551331134	FALSE
SEO1	29h	Heatshock	YAK1	0.29175935	FALSE
SEO1	30h	Heatshock	YGK3	-0.64459274	FALSE
SEO1	31h	Heatshock	YPK1	3.025360518	TRUE
SEO1	32h	Heatshock	YPK3	1.483898617	FALSE
SEO1	1g	GlucoseDepletion	ATG1	-0.983174781	FALSE
SEO1	2g	GlucoseDepletion	CDC5	0.548930372	FALSE
SEO1	3g	GlucoseDepletion	CDC7	-0.11346647	FALSE
SEO1	4g	GlucoseDepletion	CDC15	0.973219242	FALSE
SEO1	5g	GlucoseDepletion	CTK1	0.816712504	FALSE
SEO1	6g	GlucoseDepletion	FUS3	-0.187267088	FALSE
SEO1	7g	GlucoseDepletion	HOG1	-3.939672193	TRUE
SEO1	8g	GlucoseDepletion	IRE1	-0.692431756	FALSE
SEO1	9g	GlucoseDepletion	KIN1	-0.890944919	FALSE
SEO1	10g	GlucoseDepletion	KSP1	0.852962929	FALSE
SEO1	11g	GlucoseDepletion	KSS1	1.4199111	FALSE
SEO1	13g	GlucoseDepletion	PBS2	-3.309259004	TRUE
SEO1	15g	GlucoseDepletion	PKC1	2.216404898	FALSE
SEO1	16g	GlucoseDepletion	RIM11	1.773799852	FALSE
SEO1	21h	Heatshock	SSN3	1.608615737	FALSE
SEO1	17g	GlucoseDepletion	RIM15	1.536339051	FALSE
SEO1	19g	GlucoseDepletion	SLT2	0.877514093	FALSE
SEO1	20g	GlucoseDepletion	SNF1	-3.68381853	TRUE
SEO1	22g	GlucoseDepletion	STE11	1.558355143	FALSE
SEO1	23g	GlucoseDepletion	TOR2	1.51644717	FALSE
SEO1	25g	GlucoseDepletion	WT	-0.046299738	FALSE
SEO1	26g	GlucoseDepletion	WT	-0.498124839	FALSE
SEO1	27g	GlucoseDepletion	WT	1.805773676	FALSE
SEO1	28g	GlucoseDepletion	WT	0.96459498	FALSE
SEO1	29g	GlucoseDepletion	YAK1	-0.792737051	FALSE
SEO1	30g	GlucoseDepletion	YGK3	1.228350203	FALSE
SEO1	31g	GlucoseDepletion	YPK1	-3.031919056	TRUE
SEO1	32g	GlucoseDepletion	YPK3	-0.028729504	FALSE
SEO1	17m	Menadione	RIM15	0.164049186	FALSE
SEO1	18m	Menadione	SCH9	2.131634697	FALSE
SEO1	19m	Menadione	SLT2	2.413257528	FALSE
SEO1	20m	Menadione	SNF1	0.853794395	FALSE
SEO1	21m	Menadione	SSN3	1.064728195	FALSE
SEO1	22m	Menadione	STE11	0.579355348	FALSE
SEO1	23m	Menadione	TOR2	-1.384735248	FALSE
SEO1	24m	Menadione	TPK123	-0.228824465	FALSE
SEO1	25m	Menadione	WT	-1.451198662	FALSE
SEO1	26m	Menadione	WT	-0.128081974	FALSE
SEO1	27m	Menadione	WT	-1.263498294	FALSE
SEO1	28m	Menadione	WT	1.044299336	FALSE
SEO1	29m	Menadione	YAK1	1.115157834	FALSE
SEO1	30m	Menadione	YGK3	0.042071279	FALSE
SEO1	31m	Menadione	YPK1	-5.096050018	TRUE
SEO1	32m	Menadione	YPK3	-1.870317831	FALSE
SEO1	17f	Fluconazole	RIM15	-0.677812417	FALSE
SEO1	18f	Fluconazole	SCH9	-0.411775321	FALSE
SEO1	19f	Fluconazole	SLT2	0.265178159	FALSE
SEO1	20f	Fluconazole	SNF1	-0.139601301	FALSE
SEO1	21f	Fluconazole	SSN3	-0.326962709	FALSE
SEO1	22f	Fluconazole	STE11	-0.091787464	FALSE
SEO1	23f	Fluconazole	TOR2	-0.206413902	FALSE
SEO1	24f	Fluconazole	TPK123	0.428321503	FALSE
SEO1	25f	Fluconazole	WT	0.247017026	FALSE
SEO1	26f	Fluconazole	WT	0.137734389	FALSE
SEO1	27f	Fluconazole	WT	0.362702757	FALSE
SEO1	28f	Fluconazole	WT	0.02325826	FALSE
SEO1	29f	Fluconazole	YAK1	-0.276990419	FALSE
SEO1	30f	Fluconazole	YGK3	0.099336793	FALSE
SEO1	31f	Fluconazole	YPK1	0.102538136	FALSE
SEO1	32f	Fluconazole	YPK3	0.376561145	FALSE
SEO1	1m	Menadione	ATG1	-0.533739741	FALSE
SEO1	2m	Menadione	CDC5	-0.378698016	FALSE
SEO1	3m	Menadione	CDC7	1.771928399	FALSE
SEO1	4m	Menadione	CDC15	-1.205714773	FALSE
SEO1	5m	Menadione	CTK1	-1.711348028	FALSE
SEO1	6m	Menadione	FUS3	-1.031345435	FALSE
SEO1	7m	Menadione	HOG1	-1.535849623	FALSE
SEO1	8m	Menadione	IRE1	-0.55796507	FALSE
SEO1	9m	Menadione	KIN1	-1.606554175	FALSE
SEO1	10m	Menadione	KSP1	1.618499923	FALSE
SEO1	11m	Menadione	KSS1	2.414927487	FALSE
SEO1	12m	Menadione	MRK1	2.347776768	FALSE
SEO1	13m	Menadione	PBS2	-1.857103441	FALSE
SEO1	14m	Menadione	PHO85	2.451575451	FALSE
SEO1	15m	Menadione	PKC1	-0.022443204	FALSE
SEO1	16m	Menadione	RIM11	1.91499092	FALSE
SEO1	1f	Fluconazole	ATG1	-0.039277469	FALSE
SEO1	2f	Fluconazole	CDC5	0.280233239	FALSE
SEO1	3f	Fluconazole	CDC7	0.239595912	FALSE
SEO1	4f	Fluconazole	CDC15	0.41988591	FALSE
SEO1	5f	Fluconazole	CTK1	-0.382485183	FALSE
SEO1	6f	Fluconazole	FUS3	-0.113558	FALSE
SEO1	7f	Fluconazole	HOG1	0.500314704	FALSE
SEO1	8f	Fluconazole	IRE1	-0.271990977	FALSE
SEO1	9f	Fluconazole	KIN1	0.278340534	FALSE
SEO1	10f	Fluconazole	KSP1	-0.025675392	FALSE
SEO1	11f	Fluconazole	KSS1	-0.623664784	FALSE
SEO1	12f	Fluconazole	MRK1	-0.566598374	FALSE
SEO1	13f	Fluconazole	PBS2	0.923288702	FALSE
SEO1	14f	Fluconazole	PHO85	-0.398895284	FALSE
SEO1	15f	Fluconazole	PKC1	-0.294720086	FALSE
SEO1	1a	Azetidine	ATG1	0.308984144	FALSE
SEO1	2a	Azetidine	CDC5	0.420115527	FALSE
SEO1	3a	Azetidine	CDC7	-0.496184489	FALSE
SEO1	4a	Azetidine	CDC15	-0.919556579	FALSE
SEO1	5a	Azetidine	CTK1	0.057693157	FALSE
SEO1	6a	Azetidine	FUS3	0.919573783	FALSE
SEO1	7a	Azetidine	HOG1	1.518949257	FALSE
SEO1	8a	Azetidine	IRE1	0.890430887	FALSE
SEO1	9a	Azetidine	KIN1	0.406436612	FALSE
SEO1	10a	Azetidine	KSP1	-0.153375622	FALSE
SEO1	11a	Azetidine	KSS1	-0.239576999	FALSE
SEO1	12a	Azetidine	MRK1	-1.249132971	FALSE
SEO1	13a	Azetidine	PBS2	1.567876271	FALSE
SEO1	14a	Azetidine	PHO85	-0.358317064	FALSE
SEO1	15a	Azetidine	PKC1	-0.080389515	FALSE
SEO1	16a	Azetidine	RIM11	-1.729777691	FALSE
SEO1	17a	Azetidine	RIM15	0.346411954	FALSE
SEO1	18a	Azetidine	SCH9	-0.367197697	FALSE
SEO1	19a	Azetidine	SLT2	-0.480929407	FALSE
SEO1	20a	Azetidine	SNF1	-0.610209069	FALSE
SEO1	21a	Azetidine	SSN3	0.291778623	FALSE
SEO1	22a	Azetidine	STE11	-0.928399122	FALSE
SEO1	23a	Azetidine	TOR2	-0.232017732	FALSE
SEO1	24a	Azetidine	TPK123	0.221119162	FALSE
SEO1	25a	Azetidine	WT	0.58064899	FALSE
SEO1	26a	Azetidine	WT	0.191873571	FALSE
SEO1	27a	Azetidine	WT	0.488635903	FALSE
SEO1	28a	Azetidine	WT	-0.334641655	FALSE
SEO1	29a	Azetidine	YAK1	-0.361805431	FALSE
SEO1	30a	Azetidine	YGK3	-0.465667148	FALSE
SEO1	31a	Azetidine	YPK1	-0.012571467	FALSE
SEO1	32a	Azetidine	YPK3	0.738954553	FALSE
SEO1	16f	Fluconazole	RIM11	0.122992776	FALSE
SEO1	1t	Tunicamycin	ATG1	0.457319664	FALSE
SEO1	2t	Tunicamycin	CDC5	0.311799311	FALSE
SEO1	3t	Tunicamycin	CDC7	-0.380750836	FALSE
SEO1	4t	Tunicamycin	CDC15	-0.264407653	FALSE
SEO1	5t	Tunicamycin	CTK1	0.62075113	FALSE
SEO1	6t	Tunicamycin	FUS3	-0.520416029	FALSE
SEO1	7t	Tunicamycin	HOG1	0.82681159	FALSE
SEO1	8t	Tunicamycin	IRE1	-0.168031076	FALSE
SEO1	9t	Tunicamycin	KIN1	0.903780613	FALSE
SEO1	10t	Tunicamycin	KSP1	0.029722593	FALSE
SEO1	11t	Tunicamycin	KSS1	-0.726730674	FALSE
SEO1	12t	Tunicamycin	MRK1	-0.382434956	FALSE
SEO1	13t	Tunicamycin	PBS2	0.330220966	FALSE
SEO1	14t	Tunicamycin	PHO85	-1.792598221	FALSE
SEO1	16t	Tunicamycin	RIM11	-0.657240584	FALSE
SEO1	1r	Rapamycin	ATG1	0.587344371	FALSE
SEO1	2r	Rapamycin	CDC5	0.081588491	FALSE
SEO1	3r	Rapamycin	CDC7	0.241677374	FALSE
SEO1	4r	Rapamycin	CDC15	0.077524779	FALSE
SEO1	5r	Rapamycin	CTK1	-0.409497368	FALSE
SEO1	6r	Rapamycin	FUS3	0.368496645	FALSE
SEO1	7r	Rapamycin	HOG1	1.614061181	FALSE
SEO1	10r	Rapamycin	KSP1	0.322270463	FALSE
SEO1	11r	Rapamycin	KSS1	0.159407416	FALSE
SEO1	12r	Rapamycin	MRK1	-0.210222031	FALSE
SEO1	13r	Rapamycin	PBS2	0.890664453	FALSE
SEO1	14r	Rapamycin	PHO85	-0.126962149	FALSE
SEO1	15r	Rapamycin	PKC1	-0.251564073	FALSE
SEO1	16r	Rapamycin	RIM11	-0.101278342	FALSE
SEO1	17r	Rapamycin	RIM15	-0.277192372	FALSE
SEO1	18r	Rapamycin	SCH9	0.135203708	FALSE
SEO1	19r	Rapamycin	SLT2	-0.085862009	FALSE
SEO1	20r	Rapamycin	SNF1	-0.14054237	FALSE
SEO1	21r	Rapamycin	SSN3	0.268514202	FALSE
SEO1	22r	Rapamycin	STE11	0.19427402	FALSE
SEO1	23r	Rapamycin	TOR2	-0.627416285	FALSE
SEO1	24r	Rapamycin	TPK123	-0.078917392	FALSE
SEO1	26r	Rapamycin	WT	-0.018129464	FALSE
SEO1	27r	Rapamycin	WT	0.012531057	FALSE
SEO1	29r	Rapamycin	YAK1	-0.489599939	FALSE
SEO1	30r	Rapamycin	YGK3	-0.485550929	FALSE
SEO1	31r	Rapamycin	YPK1	-1.011540476	FALSE
SEO1	32r	Rapamycin	YPK3	-0.230489138	FALSE
SEO1	17t	Tunicamycin	RIM15	0.491252424	FALSE
SEO1	18t	Tunicamycin	SCH9	-0.028192903	FALSE
SEO1	19t	Tunicamycin	SLT2	-0.178172701	FALSE
SEO1	20t	Tunicamycin	SNF1	0.01835361	FALSE
SEO1	21t	Tunicamycin	SSN3	-0.213453882	FALSE
SEO1	22t	Tunicamycin	STE11	-0.629743356	FALSE
SEO1	23t	Tunicamycin	TOR2	0.476115048	FALSE
SEO1	24t	Tunicamycin	TPK123	-1.022033168	FALSE
SEO1	25t	Tunicamycin	WT	0.449717585	FALSE
SEO1	26t	Tunicamycin	WT	0.318727048	FALSE
SEO1	27t	Tunicamycin	WT	-0.407636311	FALSE
SEO1	28t	Tunicamycin	WT	0.228469072	FALSE
SEO1	29t	Tunicamycin	YAK1	0.150461653	FALSE
SEO1	30t	Tunicamycin	YGK3	0.257092292	FALSE
SEO1	31t	Tunicamycin	YPK1	2.120834037	FALSE
SEO1	32t	Tunicamycin	YPK3	-0.421309697	FALSE
SEO1	28r	Rapamycin	WT	-0.477965466	FALSE
SEO1	1s	Salt	ATG1	0.220456374	FALSE
SEO1	2s	Salt	CDC5	0.305591763	FALSE
SEO1	3s	Salt	CDC7	0.073540176	FALSE
SEO1	4s	Salt	CDC15	0.059833078	FALSE
SEO1	5s	Salt	CTK1	0.480336656	FALSE
SEO1	6s	Salt	FUS3	0.734309403	FALSE
SEO1	7s	Salt	HOG1	0.531951831	FALSE
SEO1	8s	Salt	IRE1	0.769594564	FALSE
SEO1	10s	Salt	KSP1	-1.093589659	FALSE
SEO1	11s	Salt	KSS1	-0.349284056	FALSE
SEO1	12s	Salt	MRK1	-0.04458961	FALSE
SEO1	13s	Salt	PBS2	1.164488552	FALSE
SEO1	14s	Salt	PHO85	0.267498761	FALSE
SEO1	15s	Salt	PKC1	-0.070896926	FALSE
SEO1	16s	Salt	RIM11	-0.044207416	FALSE
SEO1	17s	Salt	RIM15	-0.407248662	FALSE
SEO1	19s	Salt	SLT2	-0.524805063	FALSE
SEO1	20s	Salt	SNF1	-0.130769828	FALSE
SEO1	21s	Salt	SSN3	-1.083668463	FALSE
SEO1	22s	Salt	STE11	-0.579990021	FALSE
SEO1	24s	Salt	TPK123	0.060101662	FALSE
SEO1	25s	Salt	WT	-0.204983979	FALSE
SEO1	26s	Salt	WT	-0.402295103	FALSE
SEO1	27s	Salt	WT	-0.308957665	FALSE
SEO1	28s	Salt	WT	0.246615804	FALSE
SEO1	29s	Salt	YAK1	-0.115507184	FALSE
SEO1	30s	Salt	YGK3	0.365684762	FALSE
SEO1	32s	Salt	YPK3	0.109783664	FALSE
SEO1	8r	Rapamycin	IRE1	-0.191164631	FALSE
SEO1	9r	Rapamycin	KIN1	0.263807212	FALSE
SEO1	15t	Tunicamycin	PKC1	-0.220778905	FALSE
YAL063C-A	17d	SDC	RIM15	0.038557073	FALSE
YAL063C-A	19d	SDC	SLT2	0.469594033	FALSE
YAL063C-A	20d	SDC	SNF1	-0.172915169	FALSE
YAL063C-A	21d	SDC	SSN3	1.162417501	FALSE
YAL063C-A	22d	SDC	STE11	0.702358967	FALSE
YAL063C-A	23d	SDC	TOR2	1.45372049	FALSE
YAL063C-A	25d	SDC	WT	1.528766393	FALSE
YAL063C-A	26d	SDC	WT	-1.108102093	FALSE
YAL063C-A	30d	SDC	YGK3	-1.16808616	FALSE
YAL063C-A	32d	SDC	YPK3	-1.862242956	FALSE
YAL063C-A	27d	SDC	WT	-0.472789515	FALSE
YAL063C-A	2d	SDC	CDC5	-1.434260851	FALSE
YAL063C-A	3d	SDC	CDC7	-0.721735314	FALSE
YAL063C-A	5d	SDC	CTK1	0.754742675	FALSE
YAL063C-A	6d	SDC	FUS3	-0.488486197	FALSE
YAL063C-A	7d	SDC	HOG1	-0.230800327	FALSE
YAL063C-A	9d	SDC	KIN1	-1.053775707	FALSE
YAL063C-A	10d	SDC	KSP1	0.853252404	FALSE
YAL063C-A	11d	SDC	KSS1	-0.08830225	FALSE
YAL063C-A	12d	SDC	MRK1	0.851208292	FALSE
YAL063C-A	13d	SDC	PBS2	1.143768781	FALSE
YAL063C-A	14d	SDC	PHO85	-0.140928563	FALSE
YAL063C-A	1yd	YPD	ATG1	0.452421354	FALSE
YAL063C-A	2yd	YPD	CDC5	-0.683901194	FALSE
YAL063C-A	3yd	YPD	CDC7	-0.237665475	FALSE
YAL063C-A	5yd	YPD	CTK1	0.605255192	FALSE
YAL063C-A	6yd	YPD	FUS3	-0.260420515	FALSE
YAL063C-A	7yd	YPD	HOG1	0.196542323	FALSE
YAL063C-A	8yd	YPD	IRE1	1.17591211	FALSE
YAL063C-A	9yd	YPD	KIN1	2.015099392	FALSE
YAL063C-A	10yd	YPD	KSP1	0.297489499	FALSE
YAL063C-A	11yd	YPD	KSS1	0.744910284	FALSE
YAL063C-A	12yd	YPD	MRK1	1.165742137	FALSE
YAL063C-A	13yd	YPD	PBS2	1.392859032	FALSE
YAL063C-A	14yd	YPD	PHO85	0.428465177	FALSE
YAL063C-A	15yd	YPD	PKC1	-0.985893446	FALSE
YAL063C-A	16yd	YPD	RIM11	-0.087012309	FALSE
YAL063C-A	17yd	YPD	RIM15	0.67995088	FALSE
YAL063C-A	18yd	YPD	SCH9	0.265824638	FALSE
YAL063C-A	19yd	YPD	SLT2	-0.82668779	FALSE
YAL063C-A	20yd	YPD	SNF1	-0.030097527	FALSE
YAL063C-A	21yd	YPD	SSN3	-1.390430444	FALSE
YAL063C-A	22yd	YPD	STE11	-1.102020713	FALSE
YAL063C-A	23yd	YPD	TOR2	-0.768070365	FALSE
YAL063C-A	24yd	YPD	TPK123	0.870969862	FALSE
YAL063C-A	25yd	YPD	WT	-0.843317123	FALSE
YAL063C-A	26yd	YPD	WT	0.051817684	FALSE
YAL063C-A	27yd	YPD	WT	-0.15578587	FALSE
YAL063C-A	28yd	YPD	WT	-0.49291894	FALSE
YAL063C-A	29yd	YPD	YAK1	-1.700530187	FALSE
YAL063C-A	30yd	YPD	YGK3	-0.74187992	FALSE
YAL063C-A	31yd	YPD	YPK1	0.438971925	FALSE
YAL063C-A	32yd	YPD	YPK3	-0.389116978	FALSE
YAL063C-A	1h	Heatshock	ATG1	1.000877768	FALSE
YAL063C-A	2h	Heatshock	CDC5	0.468099519	FALSE
YAL063C-A	3h	Heatshock	CDC7	0.715127662	FALSE
YAL063C-A	4h	Heatshock	CDC15	-1.691293398	FALSE
YAL063C-A	5h	Heatshock	CTK1	-0.516141153	FALSE
YAL063C-A	6h	Heatshock	FUS3	0.700498976	FALSE
YAL063C-A	7h	Heatshock	HOG1	0.782667829	FALSE
YAL063C-A	8h	Heatshock	IRE1	-0.799529916	FALSE
YAL063C-A	9h	Heatshock	KIN1	1.401185258	FALSE
YAL063C-A	10h	Heatshock	KSP1	-0.065790857	FALSE
YAL063C-A	11h	Heatshock	KSS1	0.612308275	FALSE
YAL063C-A	12h	Heatshock	MRK1	-1.920285464	FALSE
YAL063C-A	13h	Heatshock	PBS2	0.818948688	FALSE
YAL063C-A	14h	Heatshock	PHO85	-1.100429525	FALSE
YAL063C-A	15h	Heatshock	PKC1	-1.128324456	FALSE
YAL063C-A	16h	Heatshock	RIM11	-2.185045213	FALSE
YAL063C-A	17h	Heatshock	RIM15	1.237706257	FALSE
YAL063C-A	18h	Heatshock	SCH9	0.488157627	FALSE
YAL063C-A	19h	Heatshock	SLT2	0.825827811	FALSE
YAL063C-A	20h	Heatshock	SNF1	-0.444841686	FALSE
YAL063C-A	22h	Heatshock	STE11	0.222004154	FALSE
YAL063C-A	23h	Heatshock	TOR2	-1.091716311	FALSE
YAL063C-A	24h	Heatshock	TPK123	-0.652184263	FALSE
YAL063C-A	25h	Heatshock	WT	0.774325875	FALSE
YAL063C-A	26h	Heatshock	WT	1.138053405	FALSE
YAL063C-A	27h	Heatshock	WT	0.509549876	FALSE
YAL063C-A	28h	Heatshock	WT	0.988654441	FALSE
YAL063C-A	29h	Heatshock	YAK1	-0.254048601	FALSE
YAL063C-A	30h	Heatshock	YGK3	1.283986495	FALSE
YAL063C-A	31h	Heatshock	YPK1	0.418353902	FALSE
YAL063C-A	32h	Heatshock	YPK3	-1.089784577	FALSE
YAL063C-A	1g	GlucoseDepletion	ATG1	-1.635264522	FALSE
YAL063C-A	2g	GlucoseDepletion	CDC5	-0.90486041	FALSE
YAL063C-A	3g	GlucoseDepletion	CDC7	-0.680719584	FALSE
YAL063C-A	4g	GlucoseDepletion	CDC15	0.517631875	FALSE
YAL063C-A	5g	GlucoseDepletion	CTK1	0.843195567	FALSE
YAL063C-A	6g	GlucoseDepletion	FUS3	0.579053785	FALSE
YAL063C-A	7g	GlucoseDepletion	HOG1	0.988406183	FALSE
YAL063C-A	8g	GlucoseDepletion	IRE1	0.011899834	FALSE
YAL063C-A	9g	GlucoseDepletion	KIN1	-0.012280776	FALSE
YAL063C-A	10g	GlucoseDepletion	KSP1	-0.762960158	FALSE
YAL063C-A	11g	GlucoseDepletion	KSS1	-0.008769189	FALSE
YAL063C-A	13g	GlucoseDepletion	PBS2	0.269859854	FALSE
YAL063C-A	15g	GlucoseDepletion	PKC1	0.570632506	FALSE
YAL063C-A	16g	GlucoseDepletion	RIM11	0.645778246	FALSE
YAL063C-A	21h	Heatshock	SSN3	-1.651496095	FALSE
YAL063C-A	17g	GlucoseDepletion	RIM15	1.374732573	FALSE
YAL063C-A	19g	GlucoseDepletion	SLT2	-0.149490832	FALSE
YAL063C-A	20g	GlucoseDepletion	SNF1	1.079329867	FALSE
YAL063C-A	22g	GlucoseDepletion	STE11	-0.615122856	FALSE
YAL063C-A	23g	GlucoseDepletion	TOR2	-0.172649962	FALSE
YAL063C-A	25g	GlucoseDepletion	WT	-2.116877814	FALSE
YAL063C-A	26g	GlucoseDepletion	WT	-0.660844517	FALSE
YAL063C-A	27g	GlucoseDepletion	WT	0.20060433	FALSE
YAL063C-A	28g	GlucoseDepletion	WT	0.291926224	FALSE
YAL063C-A	29g	GlucoseDepletion	YAK1	-0.385214098	FALSE
YAL063C-A	30g	GlucoseDepletion	YGK3	-0.297644865	FALSE
YAL063C-A	31g	GlucoseDepletion	YPK1	0.522688689	FALSE
YAL063C-A	32g	GlucoseDepletion	YPK3	0.611089987	FALSE
YAL063C-A	17m	Menadione	RIM15	-1.866390501	FALSE
YAL063C-A	18m	Menadione	SCH9	-1.272107894	FALSE
YAL063C-A	19m	Menadione	SLT2	0.608968985	FALSE
YAL063C-A	20m	Menadione	SNF1	0.927371951	FALSE
YAL063C-A	21m	Menadione	SSN3	-0.045665119	FALSE
YAL063C-A	22m	Menadione	STE11	0.443508164	FALSE
YAL063C-A	23m	Menadione	TOR2	-0.238681923	FALSE
YAL063C-A	24m	Menadione	TPK123	0.169537862	FALSE
YAL063C-A	25m	Menadione	WT	-0.18299032	FALSE
YAL063C-A	26m	Menadione	WT	2.0984374	FALSE
YAL063C-A	27m	Menadione	WT	-1.105681785	FALSE
YAL063C-A	28m	Menadione	WT	0.580732666	FALSE
YAL063C-A	29m	Menadione	YAK1	-0.811566142	FALSE
YAL063C-A	30m	Menadione	YGK3	1.401975984	FALSE
YAL063C-A	31m	Menadione	YPK1	-1.317613187	FALSE
YAL063C-A	32m	Menadione	YPK3	3.089894492	TRUE
YAL063C-A	17f	Fluconazole	RIM15	-2.345014256	FALSE
YAL063C-A	18f	Fluconazole	SCH9	-1.083057505	FALSE
YAL063C-A	19f	Fluconazole	SLT2	0.563908912	FALSE
YAL063C-A	20f	Fluconazole	SNF1	-0.188475606	FALSE
YAL063C-A	21f	Fluconazole	SSN3	0.954076013	FALSE
YAL063C-A	22f	Fluconazole	STE11	1.583385971	FALSE
YAL063C-A	23f	Fluconazole	TOR2	1.197359731	FALSE
YAL063C-A	24f	Fluconazole	TPK123	0.864670685	FALSE
YAL063C-A	25f	Fluconazole	WT	-0.499768367	FALSE
YAL063C-A	26f	Fluconazole	WT	0.069767832	FALSE
YAL063C-A	27f	Fluconazole	WT	-1.03398041	FALSE
YAL063C-A	28f	Fluconazole	WT	-0.964395318	FALSE
YAL063C-A	29f	Fluconazole	YAK1	-0.152225243	FALSE
YAL063C-A	30f	Fluconazole	YGK3	0.308970145	FALSE
YAL063C-A	31f	Fluconazole	YPK1	0.762850715	FALSE
YAL063C-A	32f	Fluconazole	YPK3	0.289641841	FALSE
YAL063C-A	1m	Menadione	ATG1	-1.339366653	FALSE
YAL063C-A	2m	Menadione	CDC5	0.562405415	FALSE
YAL063C-A	3m	Menadione	CDC7	-0.814730243	FALSE
YAL063C-A	4m	Menadione	CDC15	0.175551407	FALSE
YAL063C-A	5m	Menadione	CTK1	1.613272542	FALSE
YAL063C-A	6m	Menadione	FUS3	-0.026245981	FALSE
YAL063C-A	7m	Menadione	HOG1	0.701732923	FALSE
YAL063C-A	8m	Menadione	IRE1	0.637448008	FALSE
YAL063C-A	9m	Menadione	KIN1	-1.579879509	FALSE
YAL063C-A	10m	Menadione	KSP1	-0.526739716	FALSE
YAL063C-A	11m	Menadione	KSS1	-1.212250394	FALSE
YAL063C-A	12m	Menadione	MRK1	0.410772357	FALSE
YAL063C-A	13m	Menadione	PBS2	-0.765031017	FALSE
YAL063C-A	14m	Menadione	PHO85	0.55654884	FALSE
YAL063C-A	15m	Menadione	PKC1	-0.958252153	FALSE
YAL063C-A	16m	Menadione	RIM11	-0.037717521	FALSE
YAL063C-A	1f	Fluconazole	ATG1	-0.153005324	FALSE
YAL063C-A	2f	Fluconazole	CDC5	-0.748936095	FALSE
YAL063C-A	3f	Fluconazole	CDC7	0.696933382	FALSE
YAL063C-A	4f	Fluconazole	CDC15	1.577812479	FALSE
YAL063C-A	5f	Fluconazole	CTK1	-0.002273109	FALSE
YAL063C-A	6f	Fluconazole	FUS3	-0.171058892	FALSE
YAL063C-A	7f	Fluconazole	HOG1	-1.417496809	FALSE
YAL063C-A	8f	Fluconazole	IRE1	-0.528032509	FALSE
YAL063C-A	9f	Fluconazole	KIN1	-1.631270085	FALSE
YAL063C-A	10f	Fluconazole	KSP1	-2.000634378	FALSE
YAL063C-A	11f	Fluconazole	KSS1	-0.785058238	FALSE
YAL063C-A	12f	Fluconazole	MRK1	-0.290831258	FALSE
YAL063C-A	13f	Fluconazole	PBS2	0.153601034	FALSE
YAL063C-A	14f	Fluconazole	PHO85	1.117448418	FALSE
YAL063C-A	15f	Fluconazole	PKC1	2.222301313	FALSE
YAL063C-A	1a	Azetidine	ATG1	-0.090691099	FALSE
YAL063C-A	2a	Azetidine	CDC5	0.705367267	FALSE
YAL063C-A	3a	Azetidine	CDC7	-0.05030808	FALSE
YAL063C-A	4a	Azetidine	CDC15	0.209233129	FALSE
YAL063C-A	5a	Azetidine	CTK1	-2.137324385	FALSE
YAL063C-A	6a	Azetidine	FUS3	0.402413417	FALSE
YAL063C-A	7a	Azetidine	HOG1	-0.332066599	FALSE
YAL063C-A	8a	Azetidine	IRE1	0.344670586	FALSE
YAL063C-A	9a	Azetidine	KIN1	-0.112698979	FALSE
YAL063C-A	10a	Azetidine	KSP1	0.763063685	FALSE
YAL063C-A	11a	Azetidine	KSS1	-1.245774317	FALSE
YAL063C-A	12a	Azetidine	MRK1	-0.310332199	FALSE
YAL063C-A	13a	Azetidine	PBS2	0.289559286	FALSE
YAL063C-A	14a	Azetidine	PHO85	-0.182026258	FALSE
YAL063C-A	15a	Azetidine	PKC1	-0.005396241	FALSE
YAL063C-A	16a	Azetidine	RIM11	-0.283754316	FALSE
YAL063C-A	17a	Azetidine	RIM15	-0.90459409	FALSE
YAL063C-A	18a	Azetidine	SCH9	0.2065414	FALSE
YAL063C-A	19a	Azetidine	SLT2	-1.285263536	FALSE
YAL063C-A	20a	Azetidine	SNF1	-0.002799896	FALSE
YAL063C-A	21a	Azetidine	SSN3	0.943987037	FALSE
YAL063C-A	22a	Azetidine	STE11	0.258581398	FALSE
YAL063C-A	23a	Azetidine	TOR2	-0.368793094	FALSE
YAL063C-A	24a	Azetidine	TPK123	-0.660627739	FALSE
YAL063C-A	25a	Azetidine	WT	1.184838399	FALSE
YAL063C-A	26a	Azetidine	WT	-0.270084139	FALSE
YAL063C-A	27a	Azetidine	WT	0.680980982	FALSE
YAL063C-A	28a	Azetidine	WT	-0.34183474	FALSE
YAL063C-A	29a	Azetidine	YAK1	1.918155484	FALSE
YAL063C-A	30a	Azetidine	YGK3	-0.543812581	FALSE
YAL063C-A	31a	Azetidine	YPK1	-0.777930773	FALSE
YAL063C-A	32a	Azetidine	YPK3	1.945768942	FALSE
YAL063C-A	16f	Fluconazole	RIM11	1.780163415	FALSE
YAL063C-A	1t	Tunicamycin	ATG1	2.263592745	FALSE
YAL063C-A	2t	Tunicamycin	CDC5	2.618009506	TRUE
YAL063C-A	3t	Tunicamycin	CDC7	0.330668559	FALSE
YAL063C-A	4t	Tunicamycin	CDC15	-0.094908646	FALSE
YAL063C-A	5t	Tunicamycin	CTK1	0.8639993	FALSE
YAL063C-A	6t	Tunicamycin	FUS3	0.55110807	FALSE
YAL063C-A	7t	Tunicamycin	HOG1	0.923991381	FALSE
YAL063C-A	8t	Tunicamycin	IRE1	-0.354260457	FALSE
YAL063C-A	9t	Tunicamycin	KIN1	1.475983855	FALSE
YAL063C-A	10t	Tunicamycin	KSP1	1.499810339	FALSE
YAL063C-A	11t	Tunicamycin	KSS1	0.655218896	FALSE
YAL063C-A	12t	Tunicamycin	MRK1	0.254776557	FALSE
YAL063C-A	13t	Tunicamycin	PBS2	-0.688231097	FALSE
YAL063C-A	14t	Tunicamycin	PHO85	-0.735006787	FALSE
YAL063C-A	16t	Tunicamycin	RIM11	-0.525676521	FALSE
YAL063C-A	1r	Rapamycin	ATG1	-1.406474897	FALSE
YAL063C-A	2r	Rapamycin	CDC5	-0.739014324	FALSE
YAL063C-A	3r	Rapamycin	CDC7	-0.200099027	FALSE
YAL063C-A	4r	Rapamycin	CDC15	-0.332276654	FALSE
YAL063C-A	5r	Rapamycin	CTK1	-1.961601892	FALSE
YAL063C-A	6r	Rapamycin	FUS3	-0.777581696	FALSE
YAL063C-A	7r	Rapamycin	HOG1	-0.872117709	FALSE
YAL063C-A	10r	Rapamycin	KSP1	-0.533049254	FALSE
YAL063C-A	11r	Rapamycin	KSS1	0.977451261	FALSE
YAL063C-A	12r	Rapamycin	MRK1	1.183127491	FALSE
YAL063C-A	13r	Rapamycin	PBS2	-4.254222394	TRUE
YAL063C-A	14r	Rapamycin	PHO85	0.768847602	FALSE
YAL063C-A	15r	Rapamycin	PKC1	0.558267234	FALSE
YAL063C-A	16r	Rapamycin	RIM11	0.766994071	FALSE
YAL063C-A	17r	Rapamycin	RIM15	0.48326477	FALSE
YAL063C-A	18r	Rapamycin	SCH9	1.186990724	FALSE
YAL063C-A	19r	Rapamycin	SLT2	0.26354742	FALSE
YAL063C-A	20r	Rapamycin	SNF1	-0.205632212	FALSE
YAL063C-A	21r	Rapamycin	SSN3	2.237219004	FALSE
YAL063C-A	22r	Rapamycin	STE11	1.612021739	FALSE
YAL063C-A	23r	Rapamycin	TOR2	0.523951685	FALSE
YAL063C-A	24r	Rapamycin	TPK123	-0.249934267	FALSE
YAL063C-A	26r	Rapamycin	WT	0.248363357	FALSE
YAL063C-A	27r	Rapamycin	WT	0.572216359	FALSE
YAL063C-A	29r	Rapamycin	YAK1	1.71990242	FALSE
YAL063C-A	30r	Rapamycin	YGK3	0.80840486	FALSE
YAL063C-A	31r	Rapamycin	YPK1	0.31359989	FALSE
YAL063C-A	32r	Rapamycin	YPK3	-0.27996118	FALSE
YAL063C-A	17t	Tunicamycin	RIM15	1.718817831	FALSE
YAL063C-A	18t	Tunicamycin	SCH9	0.208308827	FALSE
YAL063C-A	19t	Tunicamycin	SLT2	-0.960266076	FALSE
YAL063C-A	20t	Tunicamycin	SNF1	-0.677812314	FALSE
YAL063C-A	21t	Tunicamycin	SSN3	-1.871737685	FALSE
YAL063C-A	22t	Tunicamycin	STE11	-1.920798385	FALSE
YAL063C-A	23t	Tunicamycin	TOR2	-0.525460557	FALSE
YAL063C-A	24t	Tunicamycin	TPK123	-0.405097111	FALSE
YAL063C-A	25t	Tunicamycin	WT	0.499607232	FALSE
YAL063C-A	26t	Tunicamycin	WT	1.599446481	FALSE
YAL063C-A	27t	Tunicamycin	WT	-0.92020093	FALSE
YAL063C-A	28t	Tunicamycin	WT	-1.574779896	FALSE
YAL063C-A	29t	Tunicamycin	YAK1	-0.321914809	FALSE
YAL063C-A	30t	Tunicamycin	YGK3	-0.679939361	FALSE
YAL063C-A	31t	Tunicamycin	YPK1	-0.3590495	FALSE
YAL063C-A	32t	Tunicamycin	YPK3	-1.633573292	FALSE
YAL063C-A	28r	Rapamycin	WT	-1.403652304	FALSE
YAL063C-A	1s	Salt	ATG1	0.904738382	FALSE
YAL063C-A	2s	Salt	CDC5	0.143729721	FALSE
YAL063C-A	3s	Salt	CDC7	0.957289219	FALSE
YAL063C-A	4s	Salt	CDC15	-0.361219949	FALSE
YAL063C-A	5s	Salt	CTK1	-0.055965283	FALSE
YAL063C-A	6s	Salt	FUS3	-0.512749055	FALSE
YAL063C-A	7s	Salt	HOG1	-0.741596044	FALSE
YAL063C-A	8s	Salt	IRE1	-0.070191236	FALSE
YAL063C-A	10s	Salt	KSP1	0.480417362	FALSE
YAL063C-A	11s	Salt	KSS1	0.351256596	FALSE
YAL063C-A	12s	Salt	MRK1	-1.340025943	FALSE
YAL063C-A	13s	Salt	PBS2	1.65033062	FALSE
YAL063C-A	14s	Salt	PHO85	-0.714947774	FALSE
YAL063C-A	15s	Salt	PKC1	0.944918211	FALSE
YAL063C-A	16s	Salt	RIM11	-0.071684181	FALSE
YAL063C-A	17s	Salt	RIM15	-0.413040812	FALSE
YAL063C-A	19s	Salt	SLT2	0.493618718	FALSE
YAL063C-A	20s	Salt	SNF1	-0.282930334	FALSE
YAL063C-A	21s	Salt	SSN3	-0.330525924	FALSE
YAL063C-A	22s	Salt	STE11	-1.183179999	FALSE
YAL063C-A	24s	Salt	TPK123	0.063130811	FALSE
YAL063C-A	25s	Salt	WT	0.750818797	FALSE
YAL063C-A	26s	Salt	WT	1.401062151	FALSE
YAL063C-A	27s	Salt	WT	0.28638796	FALSE
YAL063C-A	28s	Salt	WT	-1.314045914	FALSE
YAL063C-A	29s	Salt	YAK1	-0.013788714	FALSE
YAL063C-A	30s	Salt	YGK3	-0.382108672	FALSE
YAL063C-A	32s	Salt	YPK3	-0.695199653	FALSE
YAL063C-A	8r	Rapamycin	IRE1	-0.417626991	FALSE
YAL063C-A	9r	Rapamycin	KIN1	-0.509098784	FALSE
YAL063C-A	15t	Tunicamycin	PKC1	-1.214694787	FALSE
FLO9	17d	SDC	RIM15	0.816256045	FALSE
FLO9	19d	SDC	SLT2	1.05266052	FALSE
FLO9	20d	SDC	SNF1	0.945272774	FALSE
FLO9	21d	SDC	SSN3	1.122685337	FALSE
FLO9	22d	SDC	STE11	0.774103258	FALSE
FLO9	23d	SDC	TOR2	-1.482899609	FALSE
FLO9	25d	SDC	WT	0.184398062	FALSE
FLO9	26d	SDC	WT	0.901443154	FALSE
FLO9	30d	SDC	YGK3	-0.343069243	FALSE
FLO9	32d	SDC	YPK3	-0.913434269	FALSE
FLO9	27d	SDC	WT	0.878881961	FALSE
FLO9	2d	SDC	CDC5	-0.400902559	FALSE
FLO9	3d	SDC	CDC7	0.189835002	FALSE
FLO9	5d	SDC	CTK1	-0.381389939	FALSE
FLO9	6d	SDC	FUS3	-1.241122608	FALSE
FLO9	7d	SDC	HOG1	-1.272413679	FALSE
FLO9	9d	SDC	KIN1	1.034947869	FALSE
FLO9	10d	SDC	KSP1	0.587733181	FALSE
FLO9	11d	SDC	KSS1	-0.056079196	FALSE
FLO9	12d	SDC	MRK1	-0.937884262	FALSE
FLO9	13d	SDC	PBS2	-0.66395224	FALSE
FLO9	14d	SDC	PHO85	-0.882420602	FALSE
FLO9	1yd	YPD	ATG1	0.262849869	FALSE
FLO9	2yd	YPD	CDC5	0.162062788	FALSE
FLO9	3yd	YPD	CDC7	0.333082288	FALSE
FLO9	5yd	YPD	CTK1	0.193425862	FALSE
FLO9	6yd	YPD	FUS3	0.687250759	FALSE
FLO9	7yd	YPD	HOG1	0.999342145	FALSE
FLO9	8yd	YPD	IRE1	0.917396997	FALSE
FLO9	9yd	YPD	KIN1	0.959428303	FALSE
FLO9	10yd	YPD	KSP1	-0.094563106	FALSE
FLO9	11yd	YPD	KSS1	-0.238113351	FALSE
FLO9	12yd	YPD	MRK1	0.168655546	FALSE
FLO9	13yd	YPD	PBS2	0.980708822	FALSE
FLO9	14yd	YPD	PHO85	-1.230488797	FALSE
FLO9	15yd	YPD	PKC1	-0.267400335	FALSE
FLO9	16yd	YPD	RIM11	0.603244498	FALSE
FLO9	17yd	YPD	RIM15	-0.306900647	FALSE
FLO9	18yd	YPD	SCH9	-1.192534534	FALSE
FLO9	19yd	YPD	SLT2	0.140741009	FALSE
FLO9	20yd	YPD	SNF1	-1.002794793	FALSE
FLO9	21yd	YPD	SSN3	-0.839366873	FALSE
FLO9	22yd	YPD	STE11	-1.036622305	FALSE
FLO9	23yd	YPD	TOR2	1.729290536	FALSE
FLO9	24yd	YPD	TPK123	-0.453986276	FALSE
FLO9	25yd	YPD	WT	0.016211298	FALSE
FLO9	26yd	YPD	WT	0.356489589	FALSE
FLO9	27yd	YPD	WT	-0.547450082	FALSE
FLO9	28yd	YPD	WT	-1.419050323	FALSE
FLO9	29yd	YPD	YAK1	-0.716055859	FALSE
FLO9	30yd	YPD	YGK3	-0.584860041	FALSE
FLO9	31yd	YPD	YPK1	0.889510361	FALSE
FLO9	32yd	YPD	YPK3	0.584178043	FALSE
FLO9	1h	Heatshock	ATG1	0.477065447	FALSE
FLO9	2h	Heatshock	CDC5	0.166250787	FALSE
FLO9	3h	Heatshock	CDC7	1.249746531	FALSE
FLO9	4h	Heatshock	CDC15	-2.107974551	FALSE
FLO9	5h	Heatshock	CTK1	0.975353021	FALSE
FLO9	6h	Heatshock	FUS3	2.153295477	FALSE
FLO9	7h	Heatshock	HOG1	1.208586806	FALSE
FLO9	8h	Heatshock	IRE1	-0.392246633	FALSE
FLO9	9h	Heatshock	KIN1	0.447876006	FALSE
FLO9	10h	Heatshock	KSP1	0.247250619	FALSE
FLO9	11h	Heatshock	KSS1	-0.249765122	FALSE
FLO9	12h	Heatshock	MRK1	-0.391419555	FALSE
FLO9	13h	Heatshock	PBS2	1.475428413	FALSE
FLO9	14h	Heatshock	PHO85	0.743403652	FALSE
FLO9	15h	Heatshock	PKC1	0.222387385	FALSE
FLO9	16h	Heatshock	RIM11	-2.278460206	FALSE
FLO9	17h	Heatshock	RIM15	0.257075289	FALSE
FLO9	18h	Heatshock	SCH9	-0.438069809	FALSE
FLO9	19h	Heatshock	SLT2	1.068477269	FALSE
FLO9	20h	Heatshock	SNF1	-2.116492104	FALSE
FLO9	22h	Heatshock	STE11	-0.190572916	FALSE
FLO9	23h	Heatshock	TOR2	-0.676233915	FALSE
FLO9	24h	Heatshock	TPK123	0.072875639	FALSE
FLO9	25h	Heatshock	WT	1.274618354	FALSE
FLO9	26h	Heatshock	WT	0.615604221	FALSE
FLO9	27h	Heatshock	WT	0.671888076	FALSE
FLO9	28h	Heatshock	WT	-0.606871079	FALSE
FLO9	29h	Heatshock	YAK1	-0.489099384	FALSE
FLO9	30h	Heatshock	YGK3	0.426803089	FALSE
FLO9	31h	Heatshock	YPK1	-1.303771558	FALSE
FLO9	32h	Heatshock	YPK3	-1.451206131	FALSE
FLO9	1g	GlucoseDepletion	ATG1	-1.23299907	FALSE
FLO9	2g	GlucoseDepletion	CDC5	0.640650945	FALSE
FLO9	3g	GlucoseDepletion	CDC7	-1.097590865	FALSE
FLO9	4g	GlucoseDepletion	CDC15	0.512585583	FALSE
FLO9	5g	GlucoseDepletion	CTK1	-0.298316924	FALSE
FLO9	6g	GlucoseDepletion	FUS3	-0.968902134	FALSE
FLO9	7g	GlucoseDepletion	HOG1	0.824427562	FALSE
FLO9	8g	GlucoseDepletion	IRE1	0.30160585	FALSE
FLO9	9g	GlucoseDepletion	KIN1	-0.257317893	FALSE
FLO9	10g	GlucoseDepletion	KSP1	-1.001704445	FALSE
FLO9	11g	GlucoseDepletion	KSS1	-1.319327315	FALSE
FLO9	13g	GlucoseDepletion	PBS2	-0.435689838	FALSE
FLO9	15g	GlucoseDepletion	PKC1	-0.248720906	FALSE
FLO9	16g	GlucoseDepletion	RIM11	0.176806754	FALSE
FLO9	21h	Heatshock	SSN3	-1.221959754	FALSE
FLO9	17g	GlucoseDepletion	RIM15	-0.659436961	FALSE
FLO9	19g	GlucoseDepletion	SLT2	0.551284379	FALSE
FLO9	20g	GlucoseDepletion	SNF1	1.288990151	FALSE
FLO9	22g	GlucoseDepletion	STE11	0.979649229	FALSE
FLO9	23g	GlucoseDepletion	TOR2	0.802355996	FALSE
FLO9	25g	GlucoseDepletion	WT	0.35703161	FALSE
FLO9	26g	GlucoseDepletion	WT	0.98967541	FALSE
FLO9	27g	GlucoseDepletion	WT	0.173915992	FALSE
FLO9	28g	GlucoseDepletion	WT	-0.873119519	FALSE
FLO9	29g	GlucoseDepletion	YAK1	-0.301450053	FALSE
FLO9	30g	GlucoseDepletion	YGK3	-1.085336712	FALSE
FLO9	31g	GlucoseDepletion	YPK1	1.707155591	FALSE
FLO9	32g	GlucoseDepletion	YPK3	0.472747286	FALSE
FLO9	17m	Menadione	RIM15	-1.127086911	FALSE
FLO9	18m	Menadione	SCH9	1.312938223	FALSE
FLO9	19m	Menadione	SLT2	-1.557004903	FALSE
FLO9	20m	Menadione	SNF1	1.173961948	FALSE
FLO9	21m	Menadione	SSN3	0.599873307	FALSE
FLO9	22m	Menadione	STE11	0.419147298	FALSE
FLO9	23m	Menadione	TOR2	1.332187574	FALSE
FLO9	24m	Menadione	TPK123	0.474019731	FALSE
FLO9	25m	Menadione	WT	-0.931085877	FALSE
FLO9	26m	Menadione	WT	0.598471385	FALSE
FLO9	27m	Menadione	WT	1.092756536	FALSE
FLO9	28m	Menadione	WT	0.638363832	FALSE
FLO9	29m	Menadione	YAK1	1.36273921	FALSE
FLO9	30m	Menadione	YGK3	0.36112803	FALSE
FLO9	31m	Menadione	YPK1	0.776217521	FALSE
FLO9	32m	Menadione	YPK3	0.336419072	FALSE
FLO9	17f	Fluconazole	RIM15	0.082568555	FALSE
FLO9	18f	Fluconazole	SCH9	-1.103077649	FALSE
FLO9	19f	Fluconazole	SLT2	0.144165539	FALSE
FLO9	20f	Fluconazole	SNF1	1.228059284	FALSE
FLO9	21f	Fluconazole	SSN3	0.576502231	FALSE
FLO9	22f	Fluconazole	STE11	0.779561035	FALSE
FLO9	23f	Fluconazole	TOR2	-0.068990413	FALSE
FLO9	24f	Fluconazole	TPK123	-0.739655919	FALSE
FLO9	25f	Fluconazole	WT	0.040961202	FALSE
FLO9	26f	Fluconazole	WT	-0.978086233	FALSE
FLO9	27f	Fluconazole	WT	-0.609191221	FALSE
FLO9	28f	Fluconazole	WT	-0.199702488	FALSE
FLO9	29f	Fluconazole	YAK1	0.242542087	FALSE
FLO9	30f	Fluconazole	YGK3	0.282253898	FALSE
FLO9	31f	Fluconazole	YPK1	-0.260708815	FALSE
FLO9	32f	Fluconazole	YPK3	0.418588273	FALSE
FLO9	1m	Menadione	ATG1	-0.999900793	FALSE
FLO9	2m	Menadione	CDC5	-1.607598091	FALSE
FLO9	3m	Menadione	CDC7	-1.84151708	FALSE
FLO9	4m	Menadione	CDC15	0.045633092	FALSE
FLO9	5m	Menadione	CTK1	-0.568270736	FALSE
FLO9	6m	Menadione	FUS3	-0.449534625	FALSE
FLO9	7m	Menadione	HOG1	-2.192094763	FALSE
FLO9	8m	Menadione	IRE1	-0.189512076	FALSE
FLO9	9m	Menadione	KIN1	-1.122004048	FALSE
FLO9	10m	Menadione	KSP1	-1.359274456	FALSE
FLO9	11m	Menadione	KSS1	0.655770362	FALSE
FLO9	12m	Menadione	MRK1	0.799513595	FALSE
FLO9	13m	Menadione	PBS2	-0.577312526	FALSE
FLO9	14m	Menadione	PHO85	-0.181995892	FALSE
FLO9	15m	Menadione	PKC1	1.710232809	FALSE
FLO9	16m	Menadione	RIM11	1.032766351	FALSE
FLO9	1f	Fluconazole	ATG1	-0.092424664	FALSE
FLO9	2f	Fluconazole	CDC5	-1.423029811	FALSE
FLO9	3f	Fluconazole	CDC7	-0.357420498	FALSE
FLO9	4f	Fluconazole	CDC15	0.650977006	FALSE
FLO9	5f	Fluconazole	CTK1	-0.722190797	FALSE
FLO9	6f	Fluconazole	FUS3	-0.234192644	FALSE
FLO9	7f	Fluconazole	HOG1	-0.577257785	FALSE
FLO9	8f	Fluconazole	IRE1	0.844803088	FALSE
FLO9	9f	Fluconazole	KIN1	-0.187842395	FALSE
FLO9	10f	Fluconazole	KSP1	-0.781822708	FALSE
FLO9	11f	Fluconazole	KSS1	-0.167269865	FALSE
FLO9	12f	Fluconazole	MRK1	0.222295777	FALSE
FLO9	13f	Fluconazole	PBS2	-0.461116891	FALSE
FLO9	14f	Fluconazole	PHO85	0.799137751	FALSE
FLO9	15f	Fluconazole	PKC1	-0.225883818	FALSE
FLO9	1a	Azetidine	ATG1	-0.437604977	FALSE
FLO9	2a	Azetidine	CDC5	-0.624818031	FALSE
FLO9	3a	Azetidine	CDC7	-0.061297615	FALSE
FLO9	4a	Azetidine	CDC15	0.488058467	FALSE
FLO9	5a	Azetidine	CTK1	0.245760197	FALSE
FLO9	6a	Azetidine	FUS3	0.277510916	FALSE
FLO9	7a	Azetidine	HOG1	-1.638216311	FALSE
FLO9	8a	Azetidine	IRE1	1.138831607	FALSE
FLO9	9a	Azetidine	KIN1	-0.846573464	FALSE
FLO9	10a	Azetidine	KSP1	-0.458011944	FALSE
FLO9	11a	Azetidine	KSS1	-1.149641226	FALSE
FLO9	12a	Azetidine	MRK1	-0.729298915	FALSE
FLO9	13a	Azetidine	PBS2	-0.231449537	FALSE
FLO9	14a	Azetidine	PHO85	0.541315755	FALSE
FLO9	15a	Azetidine	PKC1	0.295622779	FALSE
FLO9	16a	Azetidine	RIM11	-2.18018611	FALSE
FLO9	17a	Azetidine	RIM15	-0.538275276	FALSE
FLO9	18a	Azetidine	SCH9	-1.146167767	FALSE
FLO9	19a	Azetidine	SLT2	-0.150119375	FALSE
FLO9	20a	Azetidine	SNF1	0.041001232	FALSE
FLO9	21a	Azetidine	SSN3	0.412866834	FALSE
FLO9	22a	Azetidine	STE11	0.475164299	FALSE
FLO9	23a	Azetidine	TOR2	-0.883902604	FALSE
FLO9	24a	Azetidine	TPK123	0.019096107	FALSE
FLO9	25a	Azetidine	WT	-0.088425687	FALSE
FLO9	26a	Azetidine	WT	1.553802541	FALSE
FLO9	27a	Azetidine	WT	1.540652387	FALSE
FLO9	28a	Azetidine	WT	-0.898595475	FALSE
FLO9	29a	Azetidine	YAK1	1.651422748	FALSE
FLO9	30a	Azetidine	YGK3	2.652890952	TRUE
FLO9	31a	Azetidine	YPK1	-0.92301358	FALSE
FLO9	32a	Azetidine	YPK3	1.524238418	FALSE
FLO9	16f	Fluconazole	RIM11	2.949886512	TRUE
FLO9	1t	Tunicamycin	ATG1	2.296840779	FALSE
FLO9	2t	Tunicamycin	CDC5	2.483356686	FALSE
FLO9	3t	Tunicamycin	CDC7	1.534195647	FALSE
FLO9	4t	Tunicamycin	CDC15	0.121018137	FALSE
FLO9	5t	Tunicamycin	CTK1	0.380012372	FALSE
FLO9	6t	Tunicamycin	FUS3	0.783404255	FALSE
FLO9	7t	Tunicamycin	HOG1	2.683916981	TRUE
FLO9	8t	Tunicamycin	IRE1	-0.772760626	FALSE
FLO9	9t	Tunicamycin	KIN1	2.565488895	TRUE
FLO9	10t	Tunicamycin	KSP1	2.643934157	TRUE
FLO9	11t	Tunicamycin	KSS1	1.812684303	FALSE
FLO9	12t	Tunicamycin	MRK1	1.172495668	FALSE
FLO9	13t	Tunicamycin	PBS2	0.587237935	FALSE
FLO9	14t	Tunicamycin	PHO85	0.426618244	FALSE
FLO9	16t	Tunicamycin	RIM11	-0.336631221	FALSE
FLO9	1r	Rapamycin	ATG1	-0.680395235	FALSE
FLO9	2r	Rapamycin	CDC5	0.01102346	FALSE
FLO9	3r	Rapamycin	CDC7	-0.504511281	FALSE
FLO9	4r	Rapamycin	CDC15	0.9121557	FALSE
FLO9	5r	Rapamycin	CTK1	0.730188623	FALSE
FLO9	6r	Rapamycin	FUS3	-0.899380319	FALSE
FLO9	7r	Rapamycin	HOG1	-0.211150056	FALSE
FLO9	10r	Rapamycin	KSP1	-1.077304622	FALSE
FLO9	11r	Rapamycin	KSS1	-0.566000209	FALSE
FLO9	12r	Rapamycin	MRK1	0.498272989	FALSE
FLO9	13r	Rapamycin	PBS2	0.160836385	FALSE
FLO9	14r	Rapamycin	PHO85	-0.829011441	FALSE
FLO9	15r	Rapamycin	PKC1	-0.40530788	FALSE
FLO9	16r	Rapamycin	RIM11	0.507307787	FALSE
FLO9	17r	Rapamycin	RIM15	1.14806475	FALSE
FLO9	18r	Rapamycin	SCH9	2.070055321	FALSE
FLO9	19r	Rapamycin	SLT2	-0.737566087	FALSE
FLO9	20r	Rapamycin	SNF1	0.640349299	FALSE
FLO9	21r	Rapamycin	SSN3	1.460434716	FALSE
FLO9	22r	Rapamycin	STE11	0.758589021	FALSE
FLO9	23r	Rapamycin	TOR2	-0.752744392	FALSE
FLO9	24r	Rapamycin	TPK123	0.781885248	FALSE
FLO9	26r	Rapamycin	WT	0.507483061	FALSE
FLO9	27r	Rapamycin	WT	-0.003410111	FALSE
FLO9	29r	Rapamycin	YAK1	0.793814986	FALSE
FLO9	30r	Rapamycin	YGK3	0.93807268	FALSE
FLO9	31r	Rapamycin	YPK1	0.315556363	FALSE
FLO9	32r	Rapamycin	YPK3	0.675569596	FALSE
FLO9	17t	Tunicamycin	RIM15	-0.107394858	FALSE
FLO9	18t	Tunicamycin	SCH9	0.497194079	FALSE
FLO9	19t	Tunicamycin	SLT2	-1.358637945	FALSE
FLO9	20t	Tunicamycin	SNF1	-2.182598582	FALSE
FLO9	21t	Tunicamycin	SSN3	-2.081216376	FALSE
FLO9	22t	Tunicamycin	STE11	-2.300188455	FALSE
FLO9	23t	Tunicamycin	TOR2	-0.00671517	FALSE
FLO9	24t	Tunicamycin	TPK123	-0.671793688	FALSE
FLO9	25t	Tunicamycin	WT	-0.773781352	FALSE
FLO9	26t	Tunicamycin	WT	0.511957064	FALSE
FLO9	27t	Tunicamycin	WT	-0.678705467	FALSE
FLO9	28t	Tunicamycin	WT	-2.045458879	FALSE
FLO9	29t	Tunicamycin	YAK1	-1.335921973	FALSE
FLO9	30t	Tunicamycin	YGK3	-1.503324886	FALSE
FLO9	31t	Tunicamycin	YPK1	-1.195434975	FALSE
FLO9	32t	Tunicamycin	YPK3	-1.425087224	FALSE
FLO9	28r	Rapamycin	WT	-1.992553055	FALSE
FLO9	1s	Salt	ATG1	0.403686113	FALSE
FLO9	2s	Salt	CDC5	0.593461955	FALSE
FLO9	3s	Salt	CDC7	0.554781257	FALSE
FLO9	4s	Salt	CDC15	-0.621938016	FALSE
FLO9	5s	Salt	CTK1	-0.559018197	FALSE
FLO9	6s	Salt	FUS3	-0.120469363	FALSE
FLO9	7s	Salt	HOG1	0.168956833	FALSE
FLO9	8s	Salt	IRE1	-0.302212672	FALSE
FLO9	10s	Salt	KSP1	1.29740588	FALSE
FLO9	11s	Salt	KSS1	1.275941856	FALSE
FLO9	12s	Salt	MRK1	-0.810773685	FALSE
FLO9	13s	Salt	PBS2	-0.842088742	FALSE
FLO9	14s	Salt	PHO85	0.60755594	FALSE
FLO9	15s	Salt	PKC1	0.529913217	FALSE
FLO9	16s	Salt	RIM11	-0.474737064	FALSE
FLO9	17s	Salt	RIM15	0.440437155	FALSE
FLO9	19s	Salt	SLT2	0.85686333	FALSE
FLO9	20s	Salt	SNF1	-0.005358393	FALSE
FLO9	21s	Salt	SSN3	-0.021652516	FALSE
FLO9	22s	Salt	STE11	-0.652018846	FALSE
FLO9	24s	Salt	TPK123	0.518843483	FALSE
FLO9	25s	Salt	WT	0.12330771	FALSE
FLO9	26s	Salt	WT	0.348700186	FALSE
FLO9	27s	Salt	WT	0.463974065	FALSE
FLO9	28s	Salt	WT	-1.181188061	FALSE
FLO9	29s	Salt	YAK1	-1.211609723	FALSE
FLO9	30s	Salt	YGK3	-1.152711498	FALSE
FLO9	32s	Salt	YPK3	-0.227067056	FALSE
FLO9	8r	Rapamycin	IRE1	-1.54595902	FALSE
FLO9	9r	Rapamycin	KIN1	-2.58816249	TRUE
FLO9	15t	Tunicamycin	PKC1	-1.610703946	FALSE
GDH3	17d	SDC	RIM15	-0.479331353	FALSE
GDH3	19d	SDC	SLT2	0.189660873	FALSE
GDH3	20d	SDC	SNF1	0.174150445	FALSE
GDH3	21d	SDC	SSN3	1.361053727	FALSE
GDH3	22d	SDC	STE11	0.717704428	FALSE
GDH3	23d	SDC	TOR2	-0.622457151	FALSE
GDH3	25d	SDC	WT	0.798651921	FALSE
GDH3	26d	SDC	WT	0.827263881	FALSE
GDH3	30d	SDC	YGK3	0.816027405	FALSE
GDH3	32d	SDC	YPK3	0.670635113	FALSE
GDH3	27d	SDC	WT	0.120970274	FALSE
GDH3	2d	SDC	CDC5	-0.325953479	FALSE
GDH3	3d	SDC	CDC7	-0.063686322	FALSE
GDH3	5d	SDC	CTK1	-0.668256841	FALSE
GDH3	6d	SDC	FUS3	-1.106605624	FALSE
GDH3	7d	SDC	HOG1	-1.941993139	FALSE
GDH3	9d	SDC	KIN1	0.137594618	FALSE
GDH3	10d	SDC	KSP1	-0.648335705	FALSE
GDH3	11d	SDC	KSS1	-0.14408542	FALSE
GDH3	12d	SDC	MRK1	0.181026414	FALSE
GDH3	13d	SDC	PBS2	-0.051385787	FALSE
GDH3	14d	SDC	PHO85	-0.007738146	FALSE
GDH3	1yd	YPD	ATG1	0.852096083	FALSE
GDH3	2yd	YPD	CDC5	0.329822203	FALSE
GDH3	3yd	YPD	CDC7	0.303718274	FALSE
GDH3	5yd	YPD	CTK1	0.409454041	FALSE
GDH3	6yd	YPD	FUS3	0.898655525	FALSE
GDH3	7yd	YPD	HOG1	1.73241082	FALSE
GDH3	8yd	YPD	IRE1	1.557933888	FALSE
GDH3	9yd	YPD	KIN1	1.576823422	FALSE
GDH3	10yd	YPD	KSP1	0.713854807	FALSE
GDH3	11yd	YPD	KSS1	0.22796839	FALSE
GDH3	12yd	YPD	MRK1	0.549518725	FALSE
GDH3	13yd	YPD	PBS2	-0.220826938	FALSE
GDH3	14yd	YPD	PHO85	-1.444381928	FALSE
GDH3	15yd	YPD	PKC1	-0.1696766	FALSE
GDH3	16yd	YPD	RIM11	0.756346292	FALSE
GDH3	17yd	YPD	RIM15	-0.641683734	FALSE
GDH3	18yd	YPD	SCH9	-0.965328943	FALSE
GDH3	19yd	YPD	SLT2	-1.007091673	FALSE
GDH3	20yd	YPD	SNF1	-0.452762673	FALSE
GDH3	21yd	YPD	SSN3	-1.008440299	FALSE
GDH3	22yd	YPD	STE11	-0.509580296	FALSE
GDH3	23yd	YPD	TOR2	1.454715965	FALSE
GDH3	24yd	YPD	TPK123	-0.242353938	FALSE
GDH3	25yd	YPD	WT	0.215050993	FALSE
GDH3	26yd	YPD	WT	-0.358127958	FALSE
GDH3	27yd	YPD	WT	-1.020741722	FALSE
GDH3	28yd	YPD	WT	-1.561238549	FALSE
GDH3	29yd	YPD	YAK1	-1.11814045	FALSE
GDH3	30yd	YPD	YGK3	-0.973998824	FALSE
GDH3	31yd	YPD	YPK1	-0.095802575	FALSE
GDH3	32yd	YPD	YPK3	0.31600641	FALSE
GDH3	1h	Heatshock	ATG1	0.454171902	FALSE
GDH3	2h	Heatshock	CDC5	0.598946279	FALSE
GDH3	3h	Heatshock	CDC7	1.185070006	FALSE
GDH3	4h	Heatshock	CDC15	-2.004284937	FALSE
GDH3	5h	Heatshock	CTK1	1.455732461	FALSE
GDH3	6h	Heatshock	FUS3	2.558019557	TRUE
GDH3	7h	Heatshock	HOG1	0.303269986	FALSE
GDH3	8h	Heatshock	IRE1	-1.082612905	FALSE
GDH3	9h	Heatshock	KIN1	1.113113388	FALSE
GDH3	10h	Heatshock	KSP1	1.203776384	FALSE
GDH3	11h	Heatshock	KSS1	0.668503838	FALSE
GDH3	12h	Heatshock	MRK1	-1.977673583	FALSE
GDH3	13h	Heatshock	PBS2	0.635445346	FALSE
GDH3	14h	Heatshock	PHO85	0.855030253	FALSE
GDH3	15h	Heatshock	PKC1	0.0670552	FALSE
GDH3	16h	Heatshock	RIM11	-1.174677415	FALSE
GDH3	17h	Heatshock	RIM15	0.968599674	FALSE
GDH3	18h	Heatshock	SCH9	-0.144502884	FALSE
GDH3	19h	Heatshock	SLT2	1.788247127	FALSE
GDH3	20h	Heatshock	SNF1	-2.376699439	FALSE
GDH3	22h	Heatshock	STE11	-0.823734478	FALSE
GDH3	23h	Heatshock	TOR2	-0.207972588	FALSE
GDH3	24h	Heatshock	TPK123	-0.349469542	FALSE
GDH3	25h	Heatshock	WT	2.11055069	FALSE
GDH3	26h	Heatshock	WT	1.717459772	FALSE
GDH3	27h	Heatshock	WT	0.942167786	FALSE
GDH3	28h	Heatshock	WT	-1.138727743	FALSE
GDH3	29h	Heatshock	YAK1	-0.438498459	FALSE
GDH3	30h	Heatshock	YGK3	0.498581804	FALSE
GDH3	31h	Heatshock	YPK1	-2.079947879	FALSE
GDH3	32h	Heatshock	YPK3	-3.366503485	TRUE
GDH3	1g	GlucoseDepletion	ATG1	-1.691030535	FALSE
GDH3	2g	GlucoseDepletion	CDC5	-1.023313882	FALSE
GDH3	3g	GlucoseDepletion	CDC7	-0.788904813	FALSE
GDH3	4g	GlucoseDepletion	CDC15	0.609971349	FALSE
GDH3	5g	GlucoseDepletion	CTK1	-0.981703518	FALSE
GDH3	6g	GlucoseDepletion	FUS3	-0.841088431	FALSE
GDH3	7g	GlucoseDepletion	HOG1	-0.401003223	FALSE
GDH3	8g	GlucoseDepletion	IRE1	0.794854325	FALSE
GDH3	9g	GlucoseDepletion	KIN1	-0.765765804	FALSE
GDH3	10g	GlucoseDepletion	KSP1	-0.234679385	FALSE
GDH3	11g	GlucoseDepletion	KSS1	-0.594697459	FALSE
GDH3	13g	GlucoseDepletion	PBS2	0.247893545	FALSE
GDH3	15g	GlucoseDepletion	PKC1	0.409387061	FALSE
GDH3	16g	GlucoseDepletion	RIM11	1.144867798	FALSE
GDH3	21h	Heatshock	SSN3	-2.202917882	FALSE
GDH3	17g	GlucoseDepletion	RIM15	-1.284561086	FALSE
GDH3	19g	GlucoseDepletion	SLT2	0.307146805	FALSE
GDH3	20g	GlucoseDepletion	SNF1	0.576512579	FALSE
GDH3	22g	GlucoseDepletion	STE11	1.171306191	FALSE
GDH3	23g	GlucoseDepletion	TOR2	1.186251913	FALSE
GDH3	25g	GlucoseDepletion	WT	-0.014780491	FALSE
GDH3	26g	GlucoseDepletion	WT	-0.067537486	FALSE
GDH3	27g	GlucoseDepletion	WT	0.026844929	FALSE
GDH3	28g	GlucoseDepletion	WT	-0.726505619	FALSE
GDH3	29g	GlucoseDepletion	YAK1	0.3162127	FALSE
GDH3	30g	GlucoseDepletion	YGK3	-0.119042144	FALSE
GDH3	31g	GlucoseDepletion	YPK1	2.142502357	FALSE
GDH3	32g	GlucoseDepletion	YPK3	0.680157387	FALSE
GDH3	17m	Menadione	RIM15	-1.273499074	FALSE
GDH3	18m	Menadione	SCH9	2.001158664	FALSE
GDH3	19m	Menadione	SLT2	-1.053450082	FALSE
GDH3	20m	Menadione	SNF1	0.978421696	FALSE
GDH3	21m	Menadione	SSN3	1.933129834	FALSE
GDH3	22m	Menadione	STE11	0.784177067	FALSE
GDH3	23m	Menadione	TOR2	-0.273038082	FALSE
GDH3	24m	Menadione	TPK123	0.93531281	FALSE
GDH3	25m	Menadione	WT	-0.007996267	FALSE
GDH3	26m	Menadione	WT	0.014147114	FALSE
GDH3	27m	Menadione	WT	0.530833209	FALSE
GDH3	28m	Menadione	WT	-0.094827573	FALSE
GDH3	29m	Menadione	YAK1	1.053024026	FALSE
GDH3	30m	Menadione	YGK3	0.599893205	FALSE
GDH3	31m	Menadione	YPK1	0.175796421	FALSE
GDH3	32m	Menadione	YPK3	-0.343328577	FALSE
GDH3	17f	Fluconazole	RIM15	1.263445447	FALSE
GDH3	18f	Fluconazole	SCH9	-0.607307354	FALSE
GDH3	19f	Fluconazole	SLT2	-0.388574739	FALSE
GDH3	20f	Fluconazole	SNF1	0.648477793	FALSE
GDH3	21f	Fluconazole	SSN3	0.35548377	FALSE
GDH3	22f	Fluconazole	STE11	0.124815627	FALSE
GDH3	23f	Fluconazole	TOR2	0.322036801	FALSE
GDH3	24f	Fluconazole	TPK123	1.127426828	FALSE
GDH3	25f	Fluconazole	WT	-0.422732193	FALSE
GDH3	26f	Fluconazole	WT	0.844513325	FALSE
GDH3	27f	Fluconazole	WT	-0.349497987	FALSE
GDH3	28f	Fluconazole	WT	0.198079612	FALSE
GDH3	29f	Fluconazole	YAK1	0.995105121	FALSE
GDH3	30f	Fluconazole	YGK3	0.335962402	FALSE
GDH3	31f	Fluconazole	YPK1	-0.555356472	FALSE
GDH3	32f	Fluconazole	YPK3	1.324070559	FALSE
GDH3	1m	Menadione	ATG1	-1.39614194	FALSE
GDH3	2m	Menadione	CDC5	-0.739163369	FALSE
GDH3	3m	Menadione	CDC7	-1.270894428	FALSE
GDH3	4m	Menadione	CDC15	0.925279693	FALSE
GDH3	5m	Menadione	CTK1	-0.463389619	FALSE
GDH3	6m	Menadione	FUS3	-0.403744735	FALSE
GDH3	7m	Menadione	HOG1	-1.282379447	FALSE
GDH3	8m	Menadione	IRE1	-0.800136698	FALSE
GDH3	9m	Menadione	KIN1	-1.393895525	FALSE
GDH3	10m	Menadione	KSP1	-0.963449326	FALSE
GDH3	11m	Menadione	KSS1	-0.296977461	FALSE
GDH3	12m	Menadione	MRK1	0.420388077	FALSE
GDH3	13m	Menadione	PBS2	0.104051595	FALSE
GDH3	14m	Menadione	PHO85	0.82732223	FALSE
GDH3	15m	Menadione	PKC1	0.797313393	FALSE
GDH3	16m	Menadione	RIM11	0.041413186	FALSE
GDH3	1f	Fluconazole	ATG1	-0.94869122	FALSE
GDH3	2f	Fluconazole	CDC5	-1.268724178	FALSE
GDH3	3f	Fluconazole	CDC7	-1.07934925	FALSE
GDH3	4f	Fluconazole	CDC15	0.484491001	FALSE
GDH3	5f	Fluconazole	CTK1	-0.241871419	FALSE
GDH3	6f	Fluconazole	FUS3	-0.507051839	FALSE
GDH3	7f	Fluconazole	HOG1	0.499070146	FALSE
GDH3	8f	Fluconazole	IRE1	0.188102766	FALSE
GDH3	9f	Fluconazole	KIN1	-0.487227639	FALSE
GDH3	10f	Fluconazole	KSP1	-0.777225156	FALSE
GDH3	11f	Fluconazole	KSS1	-0.901746356	FALSE
GDH3	12f	Fluconazole	MRK1	0.047987321	FALSE
GDH3	13f	Fluconazole	PBS2	-0.333734422	FALSE
GDH3	14f	Fluconazole	PHO85	0.061401425	FALSE
GDH3	15f	Fluconazole	PKC1	0.28484745	FALSE
GDH3	1a	Azetidine	ATG1	8.46E-04	FALSE
GDH3	2a	Azetidine	CDC5	-0.541437507	FALSE
GDH3	3a	Azetidine	CDC7	-0.331606222	FALSE
GDH3	4a	Azetidine	CDC15	0.618224627	FALSE
GDH3	5a	Azetidine	CTK1	1.760751247	FALSE
GDH3	6a	Azetidine	FUS3	0.785817453	FALSE
GDH3	7a	Azetidine	HOG1	-0.854450717	FALSE
GDH3	8a	Azetidine	IRE1	-0.391183682	FALSE
GDH3	9a	Azetidine	KIN1	0.360585742	FALSE
GDH3	10a	Azetidine	KSP1	-0.796439111	FALSE
GDH3	11a	Azetidine	KSS1	-0.112311461	FALSE
GDH3	12a	Azetidine	MRK1	1.236922864	FALSE
GDH3	13a	Azetidine	PBS2	0.106521834	FALSE
GDH3	14a	Azetidine	PHO85	-0.258875195	FALSE
GDH3	15a	Azetidine	PKC1	-0.294453169	FALSE
GDH3	16a	Azetidine	RIM11	1.72228873	FALSE
GDH3	17a	Azetidine	RIM15	-0.748629724	FALSE
GDH3	18a	Azetidine	SCH9	-2.397664681	FALSE
GDH3	19a	Azetidine	SLT2	-0.715198577	FALSE
GDH3	20a	Azetidine	SNF1	0.560097849	FALSE
GDH3	21a	Azetidine	SSN3	-0.104919104	FALSE
GDH3	22a	Azetidine	STE11	-0.539346906	FALSE
GDH3	23a	Azetidine	TOR2	-1.436207975	FALSE
GDH3	24a	Azetidine	TPK123	0.161188154	FALSE
GDH3	25a	Azetidine	WT	-0.007594776	FALSE
GDH3	26a	Azetidine	WT	-0.293418643	FALSE
GDH3	27a	Azetidine	WT	-0.026974909	FALSE
GDH3	28a	Azetidine	WT	0.049867965	FALSE
GDH3	29a	Azetidine	YAK1	0.88756627	FALSE
GDH3	30a	Azetidine	YGK3	0.946816045	FALSE
GDH3	31a	Azetidine	YPK1	-1.176194555	FALSE
GDH3	32a	Azetidine	YPK3	1.788562679	FALSE
GDH3	16f	Fluconazole	RIM11	-0.243803383	FALSE
GDH3	1t	Tunicamycin	ATG1	1.08622427	FALSE
GDH3	2t	Tunicamycin	CDC5	2.078160477	FALSE
GDH3	3t	Tunicamycin	CDC7	0.54707023	FALSE
GDH3	4t	Tunicamycin	CDC15	-0.803970263	FALSE
GDH3	5t	Tunicamycin	CTK1	-0.509985862	FALSE
GDH3	6t	Tunicamycin	FUS3	-0.174975138	FALSE
GDH3	7t	Tunicamycin	HOG1	0.601201428	FALSE
GDH3	8t	Tunicamycin	IRE1	0.443717467	FALSE
GDH3	9t	Tunicamycin	KIN1	0.733067611	FALSE
GDH3	10t	Tunicamycin	KSP1	1.712378663	FALSE
GDH3	11t	Tunicamycin	KSS1	0.981940577	FALSE
GDH3	12t	Tunicamycin	MRK1	-0.574760379	FALSE
GDH3	13t	Tunicamycin	PBS2	0.297322904	FALSE
GDH3	14t	Tunicamycin	PHO85	-0.040616596	FALSE
GDH3	16t	Tunicamycin	RIM11	-1.054437143	FALSE
GDH3	1r	Rapamycin	ATG1	-1.31729198	FALSE
GDH3	2r	Rapamycin	CDC5	-0.990817859	FALSE
GDH3	3r	Rapamycin	CDC7	-1.460173812	FALSE
GDH3	4r	Rapamycin	CDC15	0.713166031	FALSE
GDH3	5r	Rapamycin	CTK1	-0.843448804	FALSE
GDH3	6r	Rapamycin	FUS3	-0.879277622	FALSE
GDH3	7r	Rapamycin	HOG1	0.234461427	FALSE
GDH3	10r	Rapamycin	KSP1	-1.402654272	FALSE
GDH3	11r	Rapamycin	KSS1	-1.456532222	FALSE
GDH3	12r	Rapamycin	MRK1	0.165219282	FALSE
GDH3	13r	Rapamycin	PBS2	0.927162278	FALSE
GDH3	14r	Rapamycin	PHO85	0.352541216	FALSE
GDH3	15r	Rapamycin	PKC1	0.021512281	FALSE
GDH3	16r	Rapamycin	RIM11	-0.311838166	FALSE
GDH3	17r	Rapamycin	RIM15	0.035164519	FALSE
GDH3	18r	Rapamycin	SCH9	1.258590914	FALSE
GDH3	19r	Rapamycin	SLT2	0.275517458	FALSE
GDH3	20r	Rapamycin	SNF1	0.899179843	FALSE
GDH3	21r	Rapamycin	SSN3	2.01712456	FALSE
GDH3	22r	Rapamycin	STE11	0.639383672	FALSE
GDH3	23r	Rapamycin	TOR2	-0.49475308	FALSE
GDH3	24r	Rapamycin	TPK123	0.814418338	FALSE
GDH3	26r	Rapamycin	WT	-0.376806714	FALSE
GDH3	27r	Rapamycin	WT	-0.161513025	FALSE
GDH3	29r	Rapamycin	YAK1	0.791936541	FALSE
GDH3	30r	Rapamycin	YGK3	0.273483963	FALSE
GDH3	31r	Rapamycin	YPK1	1.94725052	FALSE
GDH3	32r	Rapamycin	YPK3	0.798788899	FALSE
GDH3	17t	Tunicamycin	RIM15	1.493559179	FALSE
GDH3	18t	Tunicamycin	SCH9	0.855142286	FALSE
GDH3	19t	Tunicamycin	SLT2	-0.674703523	FALSE
GDH3	20t	Tunicamycin	SNF1	-0.90493683	FALSE
GDH3	21t	Tunicamycin	SSN3	-1.61605173	FALSE
GDH3	22t	Tunicamycin	STE11	-1.2353873	FALSE
GDH3	23t	Tunicamycin	TOR2	0.070976625	FALSE
GDH3	24t	Tunicamycin	TPK123	-0.948884865	FALSE
GDH3	25t	Tunicamycin	WT	0.480513242	FALSE
GDH3	26t	Tunicamycin	WT	1.341928474	FALSE
GDH3	27t	Tunicamycin	WT	0.384775249	FALSE
GDH3	28t	Tunicamycin	WT	-2.253780063	FALSE
GDH3	29t	Tunicamycin	YAK1	0.087973075	FALSE
GDH3	30t	Tunicamycin	YGK3	-0.762385941	FALSE
GDH3	31t	Tunicamycin	YPK1	-0.351230854	FALSE
GDH3	32t	Tunicamycin	YPK3	-0.858727312	FALSE
GDH3	28r	Rapamycin	WT	-0.485036855	FALSE
GDH3	1s	Salt	ATG1	2.961379568	TRUE
GDH3	2s	Salt	CDC5	1.881084867	FALSE
GDH3	3s	Salt	CDC7	2.962161347	TRUE
GDH3	4s	Salt	CDC15	-0.541998605	FALSE
GDH3	5s	Salt	CTK1	0.074984801	FALSE
GDH3	6s	Salt	FUS3	-0.340928624	FALSE
GDH3	7s	Salt	HOG1	1.097775048	FALSE
GDH3	8s	Salt	IRE1	-0.11479142	FALSE
GDH3	10s	Salt	KSP1	1.189821943	FALSE
GDH3	11s	Salt	KSS1	1.628265637	FALSE
GDH3	12s	Salt	MRK1	-0.047100869	FALSE
GDH3	13s	Salt	PBS2	-1.715659755	FALSE
GDH3	14s	Salt	PHO85	-0.346071683	FALSE
GDH3	15s	Salt	PKC1	-0.670329687	FALSE
GDH3	16s	Salt	RIM11	-0.878547986	FALSE
GDH3	17s	Salt	RIM15	0.660880577	FALSE
GDH3	19s	Salt	SLT2	1.283257685	FALSE
GDH3	20s	Salt	SNF1	-0.099508697	FALSE
GDH3	21s	Salt	SSN3	-0.72601465	FALSE
GDH3	22s	Salt	STE11	-0.321398089	FALSE
GDH3	24s	Salt	TPK123	-1.500724213	FALSE
GDH3	25s	Salt	WT	-0.036192296	FALSE
GDH3	26s	Salt	WT	0.283799672	FALSE
GDH3	27s	Salt	WT	0.092441187	FALSE
GDH3	28s	Salt	WT	-1.56942812	FALSE
GDH3	29s	Salt	YAK1	-2.580291232	TRUE
GDH3	30s	Salt	YGK3	-1.613871753	FALSE
GDH3	32s	Salt	YPK3	-1.004571346	FALSE
GDH3	8r	Rapamycin	IRE1	-0.593287279	FALSE
GDH3	9r	Rapamycin	KIN1	-1.27537274	FALSE
GDH3	15t	Tunicamycin	PKC1	-0.446050184	FALSE
BDH2	17d	SDC	RIM15	1.302817412	FALSE
BDH2	19d	SDC	SLT2	0.824341169	FALSE
BDH2	20d	SDC	SNF1	1.252044564	FALSE
BDH2	21d	SDC	SSN3	1.011465204	FALSE
BDH2	22d	SDC	STE11	0.479836532	FALSE
BDH2	23d	SDC	TOR2	-1.805173173	FALSE
BDH2	25d	SDC	WT	0.936348022	FALSE
BDH2	26d	SDC	WT	0.547880549	FALSE
BDH2	30d	SDC	YGK3	-0.446250062	FALSE
BDH2	32d	SDC	YPK3	-0.503236852	FALSE
BDH2	27d	SDC	WT	0.136454371	FALSE
BDH2	2d	SDC	CDC5	-0.018499362	FALSE
BDH2	3d	SDC	CDC7	0.20734226	FALSE
BDH2	5d	SDC	CTK1	-1.048871061	FALSE
BDH2	6d	SDC	FUS3	-1.631486812	FALSE
BDH2	7d	SDC	HOG1	-1.266528008	FALSE
BDH2	9d	SDC	KIN1	0.314250302	FALSE
BDH2	10d	SDC	KSP1	-0.132421179	FALSE
BDH2	11d	SDC	KSS1	0.414157838	FALSE
BDH2	12d	SDC	MRK1	-0.416025986	FALSE
BDH2	13d	SDC	PBS2	0.825195782	FALSE
BDH2	14d	SDC	PHO85	-1.061873465	FALSE
BDH2	1yd	YPD	ATG1	0.53274712	FALSE
BDH2	2yd	YPD	CDC5	0.198530494	FALSE
BDH2	3yd	YPD	CDC7	-0.089209762	FALSE
BDH2	5yd	YPD	CTK1	0.021435193	FALSE
BDH2	6yd	YPD	FUS3	0.358355875	FALSE
BDH2	7yd	YPD	HOG1	1.265181535	FALSE
BDH2	8yd	YPD	IRE1	0.594415206	FALSE
BDH2	9yd	YPD	KIN1	0.898510332	FALSE
BDH2	10yd	YPD	KSP1	0.780124561	FALSE
BDH2	11yd	YPD	KSS1	0.340169748	FALSE
BDH2	12yd	YPD	MRK1	0.822407797	FALSE
BDH2	13yd	YPD	PBS2	-0.439193134	FALSE
BDH2	14yd	YPD	PHO85	-0.083486733	FALSE
BDH2	15yd	YPD	PKC1	0.471800451	FALSE
BDH2	16yd	YPD	RIM11	0.166327004	FALSE
BDH2	17yd	YPD	RIM15	-0.273870639	FALSE
BDH2	18yd	YPD	SCH9	-2.398324322	FALSE
BDH2	19yd	YPD	SLT2	-0.169670964	FALSE
BDH2	20yd	YPD	SNF1	-0.071329198	FALSE
BDH2	21yd	YPD	SSN3	-0.670234289	FALSE
BDH2	22yd	YPD	STE11	0.26393595	FALSE
BDH2	23yd	YPD	TOR2	0.954063213	FALSE
BDH2	24yd	YPD	TPK123	-0.175761441	FALSE
BDH2	25yd	YPD	WT	-0.276693665	FALSE
BDH2	26yd	YPD	WT	0.075593664	FALSE
BDH2	27yd	YPD	WT	-0.330036506	FALSE
BDH2	28yd	YPD	WT	-1.035852491	FALSE
BDH2	29yd	YPD	YAK1	-0.454501823	FALSE
BDH2	30yd	YPD	YGK3	-0.410313238	FALSE
BDH2	31yd	YPD	YPK1	-0.770704382	FALSE
BDH2	32yd	YPD	YPK3	-0.079788691	FALSE
BDH2	1h	Heatshock	ATG1	1.63580749	FALSE
BDH2	2h	Heatshock	CDC5	1.537092251	FALSE
BDH2	3h	Heatshock	CDC7	1.6520665	FALSE
BDH2	4h	Heatshock	CDC15	-2.724781678	TRUE
BDH2	5h	Heatshock	CTK1	1.377499859	FALSE
BDH2	6h	Heatshock	FUS3	2.557599068	TRUE
BDH2	7h	Heatshock	HOG1	0.82192753	FALSE
BDH2	8h	Heatshock	IRE1	-1.119955807	FALSE
BDH2	9h	Heatshock	KIN1	1.565381952	FALSE
BDH2	10h	Heatshock	KSP1	1.188514745	FALSE
BDH2	11h	Heatshock	KSS1	0.414216308	FALSE
BDH2	12h	Heatshock	MRK1	-1.77669873	FALSE
BDH2	13h	Heatshock	PBS2	0.69014968	FALSE
BDH2	14h	Heatshock	PHO85	-0.102696412	FALSE
BDH2	15h	Heatshock	PKC1	-0.334434986	FALSE
BDH2	16h	Heatshock	RIM11	-1.43034373	FALSE
BDH2	17h	Heatshock	RIM15	1.445026167	FALSE
BDH2	18h	Heatshock	SCH9	-0.760780456	FALSE
BDH2	19h	Heatshock	SLT2	1.430335105	FALSE
BDH2	20h	Heatshock	SNF1	-2.85364134	TRUE
BDH2	22h	Heatshock	STE11	-0.997029939	FALSE
BDH2	23h	Heatshock	TOR2	0.554565583	FALSE
BDH2	24h	Heatshock	TPK123	-0.454349265	FALSE
BDH2	25h	Heatshock	WT	2.30521468	FALSE
BDH2	26h	Heatshock	WT	1.710932251	FALSE
BDH2	27h	Heatshock	WT	0.890114374	FALSE
BDH2	28h	Heatshock	WT	-0.889288046	FALSE
BDH2	29h	Heatshock	YAK1	-0.55445415	FALSE
BDH2	30h	Heatshock	YGK3	0.557338969	FALSE
BDH2	31h	Heatshock	YPK1	-3.483592155	TRUE
BDH2	32h	Heatshock	YPK3	-3.344529299	TRUE
BDH2	1g	GlucoseDepletion	ATG1	-0.430562142	FALSE
BDH2	2g	GlucoseDepletion	CDC5	-0.717417503	FALSE
BDH2	3g	GlucoseDepletion	CDC7	-0.502991014	FALSE
BDH2	4g	GlucoseDepletion	CDC15	1.184222736	FALSE
BDH2	5g	GlucoseDepletion	CTK1	-0.415268342	FALSE
BDH2	6g	GlucoseDepletion	FUS3	-0.851295004	FALSE
BDH2	7g	GlucoseDepletion	HOG1	1.97782902	FALSE
BDH2	8g	GlucoseDepletion	IRE1	0.797981422	FALSE
BDH2	9g	GlucoseDepletion	KIN1	-0.027017826	FALSE
BDH2	10g	GlucoseDepletion	KSP1	-0.068581825	FALSE
BDH2	11g	GlucoseDepletion	KSS1	-0.437543982	FALSE
BDH2	13g	GlucoseDepletion	PBS2	-0.192849025	FALSE
BDH2	15g	GlucoseDepletion	PKC1	-0.709379502	FALSE
BDH2	16g	GlucoseDepletion	RIM11	0.634970704	FALSE
BDH2	21h	Heatshock	SSN3	-1.805914629	FALSE
BDH2	17g	GlucoseDepletion	RIM15	-0.215856614	FALSE
BDH2	19g	GlucoseDepletion	SLT2	-0.910488092	FALSE
BDH2	20g	GlucoseDepletion	SNF1	-0.162776271	FALSE
BDH2	22g	GlucoseDepletion	STE11	0.519832278	FALSE
BDH2	23g	GlucoseDepletion	TOR2	-0.769987065	FALSE
BDH2	25g	GlucoseDepletion	WT	0.033140907	FALSE
BDH2	26g	GlucoseDepletion	WT	0.391089838	FALSE
BDH2	27g	GlucoseDepletion	WT	-0.166711729	FALSE
BDH2	28g	GlucoseDepletion	WT	-0.483859748	FALSE
BDH2	29g	GlucoseDepletion	YAK1	0.309829531	FALSE
BDH2	30g	GlucoseDepletion	YGK3	-0.139013951	FALSE
BDH2	31g	GlucoseDepletion	YPK1	0.079568178	FALSE
BDH2	32g	GlucoseDepletion	YPK3	1.298853999	FALSE
BDH2	17m	Menadione	RIM15	-1.758420489	FALSE
BDH2	18m	Menadione	SCH9	2.742642277	TRUE
BDH2	19m	Menadione	SLT2	-0.51153739	FALSE
BDH2	20m	Menadione	SNF1	1.154863485	FALSE
BDH2	21m	Menadione	SSN3	1.360956056	FALSE
BDH2	22m	Menadione	STE11	0.708409193	FALSE
BDH2	23m	Menadione	TOR2	0.576349772	FALSE
BDH2	24m	Menadione	TPK123	0.167431589	FALSE
BDH2	25m	Menadione	WT	-1.321835915	FALSE
BDH2	26m	Menadione	WT	-0.421404797	FALSE
BDH2	27m	Menadione	WT	-0.198610875	FALSE
BDH2	28m	Menadione	WT	-0.508615291	FALSE
BDH2	29m	Menadione	YAK1	0.132125341	FALSE
BDH2	30m	Menadione	YGK3	0.291628931	FALSE
BDH2	31m	Menadione	YPK1	2.779502262	TRUE
BDH2	32m	Menadione	YPK3	0.310260177	FALSE
BDH2	17f	Fluconazole	RIM15	-0.170869368	FALSE
BDH2	18f	Fluconazole	SCH9	-0.183704055	FALSE
BDH2	19f	Fluconazole	SLT2	-0.417047389	FALSE
BDH2	20f	Fluconazole	SNF1	0.451609959	FALSE
BDH2	21f	Fluconazole	SSN3	0.784835976	FALSE
BDH2	22f	Fluconazole	STE11	0.103671782	FALSE
BDH2	23f	Fluconazole	TOR2	0.646267494	FALSE
BDH2	24f	Fluconazole	TPK123	1.287765341	FALSE
BDH2	25f	Fluconazole	WT	-0.711558832	FALSE
BDH2	26f	Fluconazole	WT	0.17816544	FALSE
BDH2	27f	Fluconazole	WT	-0.525988016	FALSE
BDH2	28f	Fluconazole	WT	-0.267267045	FALSE
BDH2	29f	Fluconazole	YAK1	0.497732554	FALSE
BDH2	30f	Fluconazole	YGK3	0.122047267	FALSE
BDH2	31f	Fluconazole	YPK1	1.238555998	FALSE
BDH2	32f	Fluconazole	YPK3	0.932861564	FALSE
BDH2	1m	Menadione	ATG1	-1.638448575	FALSE
BDH2	2m	Menadione	CDC5	-0.704288381	FALSE
BDH2	3m	Menadione	CDC7	-1.203892973	FALSE
BDH2	4m	Menadione	CDC15	1.754906454	FALSE
BDH2	5m	Menadione	CTK1	0.023577024	FALSE
BDH2	6m	Menadione	FUS3	-0.467870594	FALSE
BDH2	7m	Menadione	HOG1	-1.379705249	FALSE
BDH2	8m	Menadione	IRE1	-0.580143461	FALSE
BDH2	9m	Menadione	KIN1	-1.854028137	FALSE
BDH2	10m	Menadione	KSP1	-0.966971441	FALSE
BDH2	11m	Menadione	KSS1	-0.528029624	FALSE
BDH2	12m	Menadione	MRK1	-0.019024335	FALSE
BDH2	13m	Menadione	PBS2	0.521835607	FALSE
BDH2	14m	Menadione	PHO85	0.817541901	FALSE
BDH2	15m	Menadione	PKC1	0.755563906	FALSE
BDH2	16m	Menadione	RIM11	0.196782246	FALSE
BDH2	1f	Fluconazole	ATG1	-1.02987468	FALSE
BDH2	2f	Fluconazole	CDC5	-1.130344892	FALSE
BDH2	3f	Fluconazole	CDC7	-0.796184885	FALSE
BDH2	4f	Fluconazole	CDC15	0.719235466	FALSE
BDH2	5f	Fluconazole	CTK1	-0.431597117	FALSE
BDH2	6f	Fluconazole	FUS3	-0.375762296	FALSE
BDH2	7f	Fluconazole	HOG1	0.838525375	FALSE
BDH2	8f	Fluconazole	IRE1	-0.02823614	FALSE
BDH2	9f	Fluconazole	KIN1	-0.909206282	FALSE
BDH2	10f	Fluconazole	KSP1	-0.944214982	FALSE
BDH2	11f	Fluconazole	KSS1	-0.753603093	FALSE
BDH2	12f	Fluconazole	MRK1	0.366984819	FALSE
BDH2	13f	Fluconazole	PBS2	0.300571994	FALSE
BDH2	14f	Fluconazole	PHO85	0.058784948	FALSE
BDH2	15f	Fluconazole	PKC1	0.212155987	FALSE
BDH2	1a	Azetidine	ATG1	-0.383943526	FALSE
BDH2	2a	Azetidine	CDC5	-0.894691216	FALSE
BDH2	3a	Azetidine	CDC7	-0.507084885	FALSE
BDH2	4a	Azetidine	CDC15	1.12662124	FALSE
BDH2	5a	Azetidine	CTK1	0.388956405	FALSE
BDH2	6a	Azetidine	FUS3	0.307769435	FALSE
BDH2	7a	Azetidine	HOG1	-0.061311482	FALSE
BDH2	8a	Azetidine	IRE1	-0.252599291	FALSE
BDH2	9a	Azetidine	KIN1	-0.130188935	FALSE
BDH2	10a	Azetidine	KSP1	-1.377434319	FALSE
BDH2	11a	Azetidine	KSS1	-0.393916329	FALSE
BDH2	12a	Azetidine	MRK1	0.843813351	FALSE
BDH2	13a	Azetidine	PBS2	0.48620517	FALSE
BDH2	14a	Azetidine	PHO85	-0.057972442	FALSE
BDH2	15a	Azetidine	PKC1	0.024777759	FALSE
BDH2	16a	Azetidine	RIM11	1.011585074	FALSE
BDH2	17a	Azetidine	RIM15	-1.213555576	FALSE
BDH2	18a	Azetidine	SCH9	-1.023077513	FALSE
BDH2	19a	Azetidine	SLT2	-0.638952051	FALSE
BDH2	20a	Azetidine	SNF1	0.635504614	FALSE
BDH2	21a	Azetidine	SSN3	0.587947559	FALSE
BDH2	22a	Azetidine	STE11	-0.176385056	FALSE
BDH2	23a	Azetidine	TOR2	-0.383879827	FALSE
BDH2	24a	Azetidine	TPK123	0.385215407	FALSE
BDH2	25a	Azetidine	WT	-0.803446092	FALSE
BDH2	26a	Azetidine	WT	-0.594184402	FALSE
BDH2	27a	Azetidine	WT	-0.324318524	FALSE
BDH2	28a	Azetidine	WT	0.097442826	FALSE
BDH2	29a	Azetidine	YAK1	0.415222048	FALSE
BDH2	30a	Azetidine	YGK3	0.725490331	FALSE
BDH2	31a	Azetidine	YPK1	1.37208178	FALSE
BDH2	32a	Azetidine	YPK3	0.901788649	FALSE
BDH2	16f	Fluconazole	RIM11	0.03552981	FALSE
BDH2	1t	Tunicamycin	ATG1	1.298233396	FALSE
BDH2	2t	Tunicamycin	CDC5	1.93294547	FALSE
BDH2	3t	Tunicamycin	CDC7	0.351438068	FALSE
BDH2	4t	Tunicamycin	CDC15	-2.015086987	FALSE
BDH2	5t	Tunicamycin	CTK1	-0.377334947	FALSE
BDH2	6t	Tunicamycin	FUS3	0.01286845	FALSE
BDH2	7t	Tunicamycin	HOG1	0.1725998	FALSE
BDH2	8t	Tunicamycin	IRE1	0.321962396	FALSE
BDH2	9t	Tunicamycin	KIN1	1.358140981	FALSE
BDH2	10t	Tunicamycin	KSP1	1.687243105	FALSE
BDH2	11t	Tunicamycin	KSS1	0.806701217	FALSE
BDH2	12t	Tunicamycin	MRK1	-0.164985494	FALSE
BDH2	13t	Tunicamycin	PBS2	1.695700961	FALSE
BDH2	14t	Tunicamycin	PHO85	0.06079803	FALSE
BDH2	16t	Tunicamycin	RIM11	-1.215928456	FALSE
BDH2	1r	Rapamycin	ATG1	-1.215037213	FALSE
BDH2	2r	Rapamycin	CDC5	-1.076618773	FALSE
BDH2	3r	Rapamycin	CDC7	-0.600534523	FALSE
BDH2	4r	Rapamycin	CDC15	1.149199313	FALSE
BDH2	5r	Rapamycin	CTK1	-0.014120284	FALSE
BDH2	6r	Rapamycin	FUS3	-0.186563414	FALSE
BDH2	7r	Rapamycin	HOG1	0.375667166	FALSE
BDH2	10r	Rapamycin	KSP1	-1.109102494	FALSE
BDH2	11r	Rapamycin	KSS1	-0.889429049	FALSE
BDH2	12r	Rapamycin	MRK1	0.247688719	FALSE
BDH2	13r	Rapamycin	PBS2	0.501064826	FALSE
BDH2	14r	Rapamycin	PHO85	0.022901891	FALSE
BDH2	15r	Rapamycin	PKC1	0.08268932	FALSE
BDH2	16r	Rapamycin	RIM11	-0.038436645	FALSE
BDH2	17r	Rapamycin	RIM15	-1.057509772	FALSE
BDH2	18r	Rapamycin	SCH9	0.774802455	FALSE
BDH2	19r	Rapamycin	SLT2	0.057891221	FALSE
BDH2	20r	Rapamycin	SNF1	0.681677688	FALSE
BDH2	21r	Rapamycin	SSN3	0.836100766	FALSE
BDH2	22r	Rapamycin	STE11	0.334714993	FALSE
BDH2	23r	Rapamycin	TOR2	0.109533307	FALSE
BDH2	24r	Rapamycin	TPK123	0.819739138	FALSE
BDH2	26r	Rapamycin	WT	-0.474042668	FALSE
BDH2	27r	Rapamycin	WT	-0.393324955	FALSE
BDH2	29r	Rapamycin	YAK1	0.358911399	FALSE
BDH2	30r	Rapamycin	YGK3	0.386207257	FALSE
BDH2	31r	Rapamycin	YPK1	0.958465259	FALSE
BDH2	32r	Rapamycin	YPK3	0.992161152	FALSE
BDH2	17t	Tunicamycin	RIM15	1.377743926	FALSE
BDH2	18t	Tunicamycin	SCH9	0.847614157	FALSE
BDH2	19t	Tunicamycin	SLT2	-0.042687815	FALSE
BDH2	20t	Tunicamycin	SNF1	-0.900982158	FALSE
BDH2	21t	Tunicamycin	SSN3	-1.68870894	FALSE
BDH2	22t	Tunicamycin	STE11	-0.941814228	FALSE
BDH2	23t	Tunicamycin	TOR2	0.103745791	FALSE
BDH2	24t	Tunicamycin	TPK123	-0.457718621	FALSE
BDH2	25t	Tunicamycin	WT	0.762544387	FALSE
BDH2	26t	Tunicamycin	WT	1.785346613	FALSE
BDH2	27t	Tunicamycin	WT	0.60872011	FALSE
BDH2	28t	Tunicamycin	WT	-1.899070695	FALSE
BDH2	29t	Tunicamycin	YAK1	-0.582055789	FALSE
BDH2	30t	Tunicamycin	YGK3	-1.096250979	FALSE
BDH2	31t	Tunicamycin	YPK1	-2.17359665	FALSE
BDH2	32t	Tunicamycin	YPK3	-1.049270409	FALSE
BDH2	28r	Rapamycin	WT	-0.226205266	FALSE
BDH2	1s	Salt	ATG1	1.232305593	FALSE
BDH2	2s	Salt	CDC5	0.872605086	FALSE
BDH2	3s	Salt	CDC7	1.49211417	FALSE
BDH2	4s	Salt	CDC15	-1.193030256	FALSE
BDH2	5s	Salt	CTK1	0.468028816	FALSE
BDH2	6s	Salt	FUS3	0.262836407	FALSE
BDH2	7s	Salt	HOG1	-2.752864372	TRUE
BDH2	8s	Salt	IRE1	0.366517118	FALSE
BDH2	10s	Salt	KSP1	0.943705179	FALSE
BDH2	11s	Salt	KSS1	1.031050501	FALSE
BDH2	12s	Salt	MRK1	0.093633101	FALSE
BDH2	13s	Salt	PBS2	-4.393314996	TRUE
BDH2	14s	Salt	PHO85	0.33921763	FALSE
BDH2	15s	Salt	PKC1	0.17822676	FALSE
BDH2	16s	Salt	RIM11	0.642894355	FALSE
BDH2	17s	Salt	RIM15	0.573872224	FALSE
BDH2	19s	Salt	SLT2	0.381850613	FALSE
BDH2	20s	Salt	SNF1	-0.178575594	FALSE
BDH2	21s	Salt	SSN3	-0.410151233	FALSE
BDH2	22s	Salt	STE11	-0.290550313	FALSE
BDH2	24s	Salt	TPK123	-1.57553889	FALSE
BDH2	25s	Salt	WT	0.396507159	FALSE
BDH2	26s	Salt	WT	0.833591591	FALSE
BDH2	27s	Salt	WT	0.679620968	FALSE
BDH2	28s	Salt	WT	-0.503568727	FALSE
BDH2	29s	Salt	YAK1	-0.122244723	FALSE
BDH2	30s	Salt	YGK3	0.005486063	FALSE
BDH2	32s	Salt	YPK3	0.54280506	FALSE
BDH2	8r	Rapamycin	IRE1	-0.096513647	FALSE
BDH2	9r	Rapamycin	KIN1	-1.213817492	FALSE
BDH2	15t	Tunicamycin	PKC1	-0.682790003	FALSE
BDH1	17d	SDC	RIM15	0.247625839	FALSE
BDH1	19d	SDC	SLT2	-0.115287979	FALSE
BDH1	20d	SDC	SNF1	0.338005347	FALSE
BDH1	21d	SDC	SSN3	-0.133846842	FALSE
BDH1	22d	SDC	STE11	0.326330461	FALSE
BDH1	23d	SDC	TOR2	-3.039792711	TRUE
BDH1	25d	SDC	WT	0.270559323	FALSE
BDH1	26d	SDC	WT	0.54738174	FALSE
BDH1	30d	SDC	YGK3	0.300668391	FALSE
BDH1	32d	SDC	YPK3	0.020829952	FALSE
BDH1	27d	SDC	WT	0.496708334	FALSE
BDH1	2d	SDC	CDC5	0.711853631	FALSE
BDH1	3d	SDC	CDC7	0.381114102	FALSE
BDH1	5d	SDC	CTK1	-0.404903222	FALSE
BDH1	6d	SDC	FUS3	-0.39933549	FALSE
BDH1	7d	SDC	HOG1	-0.260271817	FALSE
BDH1	9d	SDC	KIN1	1.20869612	FALSE
BDH1	10d	SDC	KSP1	0.842839748	FALSE
BDH1	11d	SDC	KSS1	0.655339228	FALSE
BDH1	12d	SDC	MRK1	-0.144626044	FALSE
BDH1	13d	SDC	PBS2	-0.999502415	FALSE
BDH1	14d	SDC	PHO85	-0.922641107	FALSE
BDH1	1yd	YPD	ATG1	0.62735785	FALSE
BDH1	2yd	YPD	CDC5	0.624158252	FALSE
BDH1	3yd	YPD	CDC7	0.083369278	FALSE
BDH1	5yd	YPD	CTK1	-0.056934835	FALSE
BDH1	6yd	YPD	FUS3	0.660692138	FALSE
BDH1	7yd	YPD	HOG1	0.298279625	FALSE
BDH1	8yd	YPD	IRE1	0.777484303	FALSE
BDH1	9yd	YPD	KIN1	0.889469265	FALSE
BDH1	10yd	YPD	KSP1	0.738013952	FALSE
BDH1	11yd	YPD	KSS1	-0.09191576	FALSE
BDH1	12yd	YPD	MRK1	0.26455085	FALSE
BDH1	13yd	YPD	PBS2	0.520418059	FALSE
BDH1	14yd	YPD	PHO85	-0.165167404	FALSE
BDH1	15yd	YPD	PKC1	0.1539101	FALSE
BDH1	16yd	YPD	RIM11	-0.38940305	FALSE
BDH1	17yd	YPD	RIM15	0.239501214	FALSE
BDH1	18yd	YPD	SCH9	-2.025136788	FALSE
BDH1	19yd	YPD	SLT2	-0.599435394	FALSE
BDH1	20yd	YPD	SNF1	-0.226668121	FALSE
BDH1	21yd	YPD	SSN3	-0.149700256	FALSE
BDH1	22yd	YPD	STE11	-0.32696547	FALSE
BDH1	23yd	YPD	TOR2	0.193634505	FALSE
BDH1	24yd	YPD	TPK123	0.119858777	FALSE
BDH1	25yd	YPD	WT	0.036150228	FALSE
BDH1	26yd	YPD	WT	0.226964612	FALSE
BDH1	27yd	YPD	WT	-0.24220358	FALSE
BDH1	28yd	YPD	WT	-0.293720955	FALSE
BDH1	29yd	YPD	YAK1	-0.756788622	FALSE
BDH1	30yd	YPD	YGK3	-0.2367332	FALSE
BDH1	31yd	YPD	YPK1	-0.916801061	FALSE
BDH1	32yd	YPD	YPK3	-0.015502235	FALSE
BDH1	1h	Heatshock	ATG1	-0.284983485	FALSE
BDH1	2h	Heatshock	CDC5	-0.255304439	FALSE
BDH1	3h	Heatshock	CDC7	0.311792682	FALSE
BDH1	4h	Heatshock	CDC15	-1.514233749	FALSE
BDH1	5h	Heatshock	CTK1	1.18769421	FALSE
BDH1	6h	Heatshock	FUS3	0.765869051	FALSE
BDH1	7h	Heatshock	HOG1	1.153805456	FALSE
BDH1	8h	Heatshock	IRE1	0.598743268	FALSE
BDH1	9h	Heatshock	KIN1	0.284370614	FALSE
BDH1	10h	Heatshock	KSP1	0.897102928	FALSE
BDH1	11h	Heatshock	KSS1	-0.243061889	FALSE
BDH1	12h	Heatshock	MRK1	-0.207639993	FALSE
BDH1	13h	Heatshock	PBS2	0.380279017	FALSE
BDH1	14h	Heatshock	PHO85	0.220570095	FALSE
BDH1	15h	Heatshock	PKC1	0.362130263	FALSE
BDH1	16h	Heatshock	RIM11	-0.119579225	FALSE
BDH1	17h	Heatshock	RIM15	-0.393642818	FALSE
BDH1	18h	Heatshock	SCH9	-2.104585754	FALSE
BDH1	19h	Heatshock	SLT2	0.12353269	FALSE
BDH1	20h	Heatshock	SNF1	-0.835064083	FALSE
BDH1	22h	Heatshock	STE11	-0.805610217	FALSE
BDH1	23h	Heatshock	TOR2	0.924903051	FALSE
BDH1	24h	Heatshock	TPK123	0.737190478	FALSE
BDH1	25h	Heatshock	WT	0.401277028	FALSE
BDH1	26h	Heatshock	WT	0.372333628	FALSE
BDH1	27h	Heatshock	WT	0.293523292	FALSE
BDH1	28h	Heatshock	WT	0.216381181	FALSE
BDH1	29h	Heatshock	YAK1	0.234799818	FALSE
BDH1	30h	Heatshock	YGK3	0.32412251	FALSE
BDH1	31h	Heatshock	YPK1	-2.461858947	FALSE
BDH1	32h	Heatshock	YPK3	-0.547930463	FALSE
BDH1	1g	GlucoseDepletion	ATG1	-0.647121638	FALSE
BDH1	2g	GlucoseDepletion	CDC5	-0.110058791	FALSE
BDH1	3g	GlucoseDepletion	CDC7	-0.187572831	FALSE
BDH1	4g	GlucoseDepletion	CDC15	0.817542695	FALSE
BDH1	5g	GlucoseDepletion	CTK1	-0.53680925	FALSE
BDH1	6g	GlucoseDepletion	FUS3	-0.834816931	FALSE
BDH1	7g	GlucoseDepletion	HOG1	-0.811287337	FALSE
BDH1	8g	GlucoseDepletion	IRE1	0.284862685	FALSE
BDH1	9g	GlucoseDepletion	KIN1	-0.641889133	FALSE
BDH1	10g	GlucoseDepletion	KSP1	-0.886068306	FALSE
BDH1	11g	GlucoseDepletion	KSS1	-0.275388971	FALSE
BDH1	13g	GlucoseDepletion	PBS2	-0.602795663	FALSE
BDH1	15g	GlucoseDepletion	PKC1	-0.583316631	FALSE
BDH1	16g	GlucoseDepletion	RIM11	0.187267457	FALSE
BDH1	21h	Heatshock	SSN3	-0.154353978	FALSE
BDH1	17g	GlucoseDepletion	RIM15	-0.20765679	FALSE
BDH1	19g	GlucoseDepletion	SLT2	-0.268663325	FALSE
BDH1	20g	GlucoseDepletion	SNF1	1.190073893	FALSE
BDH1	22g	GlucoseDepletion	STE11	0.54501535	FALSE
BDH1	23g	GlucoseDepletion	TOR2	0.954139411	FALSE
BDH1	25g	GlucoseDepletion	WT	0.140412291	FALSE
BDH1	26g	GlucoseDepletion	WT	0.574334464	FALSE
BDH1	27g	GlucoseDepletion	WT	0.533178243	FALSE
BDH1	28g	GlucoseDepletion	WT	-0.065309361	FALSE
BDH1	29g	GlucoseDepletion	YAK1	0.441875532	FALSE
BDH1	30g	GlucoseDepletion	YGK3	0.405808034	FALSE
BDH1	31g	GlucoseDepletion	YPK1	-0.351086233	FALSE
BDH1	32g	GlucoseDepletion	YPK3	0.892259171	FALSE
BDH1	17m	Menadione	RIM15	-0.815133153	FALSE
BDH1	18m	Menadione	SCH9	5.102593178	TRUE
BDH1	19m	Menadione	SLT2	1.283317158	FALSE
BDH1	20m	Menadione	SNF1	2.131066487	FALSE
BDH1	21m	Menadione	SSN3	3.382122765	TRUE
BDH1	22m	Menadione	STE11	3.391186237	TRUE
BDH1	23m	Menadione	TOR2	1.219160727	FALSE
BDH1	24m	Menadione	TPK123	0.009348355	FALSE
BDH1	25m	Menadione	WT	-1.894319297	FALSE
BDH1	26m	Menadione	WT	-1.113415703	FALSE
BDH1	27m	Menadione	WT	-0.388040382	FALSE
BDH1	28m	Menadione	WT	-0.653543357	FALSE
BDH1	29m	Menadione	YAK1	0.164655541	FALSE
BDH1	30m	Menadione	YGK3	-0.678602172	FALSE
BDH1	31m	Menadione	YPK1	4.606604358	TRUE
BDH1	32m	Menadione	YPK3	-1.692122978	FALSE
BDH1	17f	Fluconazole	RIM15	0.665347417	FALSE
BDH1	18f	Fluconazole	SCH9	-0.164601744	FALSE
BDH1	19f	Fluconazole	SLT2	0.165415197	FALSE
BDH1	20f	Fluconazole	SNF1	-0.255023133	FALSE
BDH1	21f	Fluconazole	SSN3	-0.973520023	FALSE
BDH1	22f	Fluconazole	STE11	-0.660939632	FALSE
BDH1	23f	Fluconazole	TOR2	0.159188893	FALSE
BDH1	24f	Fluconazole	TPK123	0.669364247	FALSE
BDH1	25f	Fluconazole	WT	-0.439816391	FALSE
BDH1	26f	Fluconazole	WT	0.97703594	FALSE
BDH1	27f	Fluconazole	WT	0.097641763	FALSE
BDH1	28f	Fluconazole	WT	0.31949407	FALSE
BDH1	29f	Fluconazole	YAK1	0.334107666	FALSE
BDH1	30f	Fluconazole	YGK3	0.46184342	FALSE
BDH1	31f	Fluconazole	YPK1	0.347176716	FALSE
BDH1	32f	Fluconazole	YPK3	0.818764547	FALSE
BDH1	1m	Menadione	ATG1	-2.704977212	TRUE
BDH1	2m	Menadione	CDC5	-2.044854276	FALSE
BDH1	3m	Menadione	CDC7	-2.116439052	FALSE
BDH1	4m	Menadione	CDC15	2.981375248	TRUE
BDH1	5m	Menadione	CTK1	-2.803538182	TRUE
BDH1	6m	Menadione	FUS3	-2.273619786	FALSE
BDH1	7m	Menadione	HOG1	-2.306515886	FALSE
BDH1	8m	Menadione	IRE1	-2.913007379	TRUE
BDH1	9m	Menadione	KIN1	-3.334683433	TRUE
BDH1	10m	Menadione	KSP1	-1.896837513	FALSE
BDH1	11m	Menadione	KSS1	-0.24102543	FALSE
BDH1	12m	Menadione	MRK1	-0.041786236	FALSE
BDH1	13m	Menadione	PBS2	2.33581761	FALSE
BDH1	14m	Menadione	PHO85	1.435468122	FALSE
BDH1	15m	Menadione	PKC1	2.475509999	FALSE
BDH1	16m	Menadione	RIM11	-0.212466653	FALSE
BDH1	1f	Fluconazole	ATG1	-0.289260134	FALSE
BDH1	2f	Fluconazole	CDC5	-0.661849692	FALSE
BDH1	3f	Fluconazole	CDC7	-0.21842832	FALSE
BDH1	4f	Fluconazole	CDC15	-0.904095684	FALSE
BDH1	5f	Fluconazole	CTK1	0.214691892	FALSE
BDH1	6f	Fluconazole	FUS3	-0.043252849	FALSE
BDH1	7f	Fluconazole	HOG1	1.483431427	FALSE
BDH1	8f	Fluconazole	IRE1	0.057432778	FALSE
BDH1	9f	Fluconazole	KIN1	-0.058874752	FALSE
BDH1	10f	Fluconazole	KSP1	-0.375907546	FALSE
BDH1	11f	Fluconazole	KSS1	-0.264768674	FALSE
BDH1	12f	Fluconazole	MRK1	-0.072280786	FALSE
BDH1	13f	Fluconazole	PBS2	-0.149213273	FALSE
BDH1	14f	Fluconazole	PHO85	-0.18822787	FALSE
BDH1	15f	Fluconazole	PKC1	-0.709040963	FALSE
BDH1	1a	Azetidine	ATG1	0.342434946	FALSE
BDH1	2a	Azetidine	CDC5	-0.4992595	FALSE
BDH1	3a	Azetidine	CDC7	-0.265681822	FALSE
BDH1	4a	Azetidine	CDC15	-0.347504495	FALSE
BDH1	5a	Azetidine	CTK1	0.991963927	FALSE
BDH1	6a	Azetidine	FUS3	0.736126593	FALSE
BDH1	7a	Azetidine	HOG1	0.196165672	FALSE
BDH1	8a	Azetidine	IRE1	-0.030958028	FALSE
BDH1	9a	Azetidine	KIN1	0.767608942	FALSE
BDH1	10a	Azetidine	KSP1	-0.377336954	FALSE
BDH1	11a	Azetidine	KSS1	-0.072575382	FALSE
BDH1	12a	Azetidine	MRK1	0.590194444	FALSE
BDH1	13a	Azetidine	PBS2	-1.062309984	FALSE
BDH1	14a	Azetidine	PHO85	-0.503860116	FALSE
BDH1	15a	Azetidine	PKC1	-0.785428361	FALSE
BDH1	16a	Azetidine	RIM11	1.254501285	FALSE
BDH1	17a	Azetidine	RIM15	-0.340822199	FALSE
BDH1	18a	Azetidine	SCH9	-1.37060447	FALSE
BDH1	19a	Azetidine	SLT2	0.063787486	FALSE
BDH1	20a	Azetidine	SNF1	-0.437450062	FALSE
BDH1	21a	Azetidine	SSN3	-1.78305163	FALSE
BDH1	22a	Azetidine	STE11	-0.985640389	FALSE
BDH1	23a	Azetidine	TOR2	-0.504962984	FALSE
BDH1	24a	Azetidine	TPK123	1.251364931	FALSE
BDH1	25a	Azetidine	WT	-0.014738607	FALSE
BDH1	26a	Azetidine	WT	-0.081981959	FALSE
BDH1	27a	Azetidine	WT	0.360096832	FALSE
BDH1	28a	Azetidine	WT	0.821341023	FALSE
BDH1	29a	Azetidine	YAK1	0.448469398	FALSE
BDH1	30a	Azetidine	YGK3	0.56884734	FALSE
[truncated: 998,000+ more rows]
