# Supplementary material for: Multi-kinase control of environmental stress responsive transcription
Source: PLoS One. 2020 Mar 11;15(3):e0230246. doi: 10.1371/journal.pone.0230246 (PMC7065805; doi:10.1371/journal.pone.0230246)
Supplement: S6 Table — Strain IDs and genotypes. (XLSX) [file pone.0230246.s006.xlsx]

## Sheet: Sheet1
Yeast strains
DPY number	Description	Genotype
1	WT	W303 MATa ADE2
716	Atg1-as	W303 MATa ADE2 atg1∆::HYG atg1-as::HIS3
1119	Cdc5-as	W303 MATa ADE2 cdc5∆::HYG cdc5-as::HIS3
1120	Cdc7-as	W303 MATa ADE2 cdc7∆::HYG cdc7-as::HIS3
1121	Cdc15-as	W303 MATa ADE2 cdc15∆::HYG cdc1-as::HIS3
1122	Ctk1-as	W303 MATa ADE2 ctk1∆::HYG ctk1-as::HIS3
719	Fus3-as	W303 MATa ADE2 fus3∆::HYG fus3-as::HIS3
727	Hog1-as	W303 MATa ADE2 hog1∆::HYG hog1-as::HIS3
718	Ire1-as	W303 MATa ADE2 ire1∆::HYG ire1-as::HIS3
1078	Kin1-as	W303 MATa ADE2 kin1∆::HYG kin1-as::HIS3
1079	Ksp1-as	W303 MATa ADE2 ksp1∆::HYG ksp1-as::HIS3
720	Kss1-as	W303 MATa ADE2 kss1∆::HYG kss1-as::HIS3
1088	Mrk1-as	W303 MATa ADE2 mrk1∆::HYG mrk1-as::HIS3
1089	Pbs2-as	W303 MATa ADE2 pbs2∆::HYG pbs2-as::HIS3
1213	Pho85-as	W303 MATa ADE2 pho85∆::HYG pho85-as::HIS3
723	Pkc1-as	W303 MATa ADE2 pkc1∆::HYG pkc1-as::HIS3
1214	Rim11-as	W303 MATa ADE2 rim11∆::HYG rim11-as::HIS3
722	Rim15-as	W303 MATa ADE2 rim15∆::HYG rim15-as::HIS3
724	Sch9-as	W303 MATa ADE2 sch9∆::HYG sch9-as::HIS3
1198	Slt2-as	W303 MATa ADE2 slt2∆::HYG slt2-as::HIS3
726	Snf1-as	W303 MATa ADE2 snf1∆::HYG snf1-as::HIS3
1090	Ssn3-as	W303 MATa ADE2 ssn3∆::HYG ssn3-as::HIS3
1091	Ste11-as	W303 MATa ADE2 ste11∆::HYG ste11-as::HIS3
1069	Tor2-as	W303 MATa ADE2 tor2∆::HYG tor2-as::HIS3
312	Tpk1/2/3-as	W303 MATa ADE2 tpk1/2/3-as
1066	Yak1-as	W303 MATa ADE2 yak1∆::HYG yak1-as::HIS3
1067	Ygk3-as	W303 MATa ADE2 ygk3∆::HYG ygk3-as::HIS3
1068	Ypk1-as	W303 MATa ADE2 ypk1∆::HYG ypk1-as::HIS3
1101	Ypk3-as	W303 MATa ADE2 ypk3∆::HYG ypk3-as::HIS3
1378	Tpk1/2/3-as HSP12pr-GFP	W303 MATa ADE2 tpk1/2/3-as HSP12pr-GFP::LEU2
1396	Tpk1/2/3-as hog1∆ HSP12pr-GFP	W303 MATa ADE2 tpk1/2/3-as hog1∆::HYG HSP12pr-GFP::LEU2
1379	Tpk1/2/3-as pbs2∆ HSP12pr-GFP	W303 MATa ADE2 tpk1/2/3-as pbs2∆::HYG HSP12pr-GFP::LEU2
